# Supplementary material for: Back-to-Africa introductions of Mycobacterium tuberculosis as the main cause of tuberculosis in Dar es Salaam, Tanzania
Source: PLoS Pathog. 2023 Apr 4;19(4):e1010893. doi: 10.1371/journal.ppat.1010893 (PMC10104295; doi:10.1371/journal.ppat.1010893)
Supplement: S10 Table — The column TBdar indicates whether this sample was from our cohort. (TXT) [file ppat.1010893.s021.txt]

Supplementary Table 10 - List of WGS included in our study and associated information. The column TBdar indicates whether this sample was from our cohort.
Lineage	PastML_region	Public_or_newlysequenced	TBdar	country	country_patient_birth	gnumber	run_accession	sample_number	sublineage_coll	year_isolation	sublineage_freschi
L3	Djibouti	public	False	Djibouti		G22765	SRR5818578	SAMN07344596	L3.1.1	missing	L3.1.1.i1
L3	Tanzania	public	True	Tanzania	Tanzania	G36163	SRR12882387	SAMN16521775	L3.1.1	2016	L3.1.1.i1
L3	S Africa	public	False	South Africa	South Africa	G04071	SRR3724810	SAMN04276804	L3	2013	L3.1.1
L3	Tanzania	public	True	Tanzania	Tanzania	G36138	SRR12882394	SAMN16521776	L3.1.1	2016	L3.1.1.i1
L3	Tanzania	public	True	Tanzania	Tanzania	G36211	SRR12882298	SAMN16521777	L3.1.1	2016	L3.1.1.i1
L3	Tanzania	public	True	Tanzania	Tanzania	G32250	SRR12882188	SAMN16521778	L3.1.1	2016	L3.1.1.i1
L3	S and C Asia	public	False	Nepal	Nepal	G06436	SRR12882727	SAMN16521749	L3	2009	L3.1.1
L3	S and C Asia	public	False	India		G42176	SRR5341294	SAMN06579128	L3	2014	L3.1.1
L3	S and C Asia	public	False	Iran		G18683	SRR1173572	SAMN02628506	L3	missing	L3.1.1
L3	S Africa	public	False	South Africa		G18633	SRR1165624;SRR1167370	SAMN02403540	L3.1.1	missing	L3.1.1.i1
L3	Tanzania	public	True	Tanzania	Tanzania	G32251	SRR12882187	SAMN16521779	L3.1.1	2017	L3.1.1.i1
L3	Tanzania	public	True	Tanzania	Tanzania	G36131	SRR12882401	SAMN16521780	L3.1.1	2016	L3.1.1.i1
L3	S and C Asia	public	False	India		G42306	SRR5341424	SAMN06578998	L3	2014	L3.1.1
L3	S Africa	public	False	South Africa	Unknown	G01767	ERR1633834	SAMEA4441484	L3	2010	L3.1.1
L3	S and C Asia	public	False	India		G42308	SRR5341426	SAMN06578996	L3	2014	L3.1.1
L3	S and C Asia	public	False	India		G42260	SRR5341378	SAMN06579044	L3	2014	L3.1.1
L3	Tanzania	public	True	Tanzania	Tanzania	G21767	SRR12882378	SAMN16521781	L3.1.1	2014	L3.1.1.i1
L3	Tanzania	public	True	Tanzania	Tanzania	G32887	SRR12882077	SAMN16521782	L3.1.1	2018	L3.1.1.i1
L3	Uganda	public	False	Uganda		G25334	ERR987788	SAMEA3512804	L3.1.2.1	missing	L3.1.1.i2
L3	S Africa	public	False	South Africa	South Africa	G05077	SRR5535685	SAMN04521970	L3	2014	L3.1.1
L3	S and C Asia	public	False	India		G42220	SRR5341338	SAMN06579084	L3	2014	L3.1.1
L3	W and C Africa	public	False	Republic of Congo		G25421	ERR551625	SAMEA2534077	L3	missing	L3.1.1
L3	S Africa	public	False	South Africa	South Africa	G04087	SRR3724942	SAMN04276777	L3	2014	L3.1.1
L3	S and C Asia	public	False	India		G25202	SRR5341225	SAMN06473192	L3	2007	L3.1.1
L3	S and C Asia	public	False	India		G25209	SRR5341232	SAMN06473185	L3.1.2	2005	L3.1.1.i2
L3	Tanzania	public	True	Tanzania	Tanzania	G36128	SRR12882403	SAMN16521783	L3.1.1	2016	L3.1.1.i1
L3	Tanzania	public	True	Tanzania	Tanzania	G08131	SRR12882138	SAMN16521784	L3.1.1	2014	L3.1.1.i1
L3	S and C Asia	public	False	Pakistan		G17227	ERR688012	SAMEA3139823	L3	missing	L3.1.1
L3	S and C Asia	public	False	Pakistan		G17226	ERR688011	SAMEA3139822	L3	missing	L3.1.1
L3	S and C Asia	public	False	Pakistan		G17225	ERR688010	SAMEA3139821	L3	missing	L3.1.1
L3	S and C Asia	public	False	Pakistan		G17224	ERR688009	SAMEA3139820	L3	missing	L3.1.1
L3	S and C Asia	public	False	Pakistan		G17223	ERR688008	SAMEA3139819	L3	missing	L3.1.1
L3	Tanzania	public	True	Tanzania	Tanzania	G08137	SRR12882132	SAMN16521785	L3.1.1	2014	L3.1.1.i1
L3	S and C Asia	public	False	India		G42172	SRR5341290	SAMN06579132	L3	2014	L3.1.1
L3	S and C Asia	public	False	Pakistan		G17229	ERR688014	SAMEA3139825	L3	missing	L3.1.1
L3	S and C Asia	public	False	Pakistan		G17228	ERR688013	SAMEA3139824	L3.1.2	missing	L3.1.1.i2
L3	S and C Asia	public	False	India		G42273	SRR5341391	SAMN06579031	L3	2014	L3.1.1
L3	S and C Asia	public	False	Afghanistan	Afghanistan	G00871	ERR234168	SAMEA1877089	L3	missing	L3.1
L3	S and C Asia	public	False	India		G42344	SRR5341462	SAMN06578960	L3.1.2.1	2014	L3.1.1.i2
L3	Tanzania	public	True	Tanzania	Tanzania	G36114	SRR12882413	SAMN16521786	L3.1.1	2016	L3.1.1.i1
L3	S and C Asia	public	False	India		G42179	SRR5341297	SAMN06579125	L3	2014	L3.1.1
L3	Tanzania	public	False	Tanzania	Tanzania	G08368	SRR5535910	SAMN06251262	L3.1.1	2014	undefined
L3	S and C Asia	public	False	India		G42277	SRR5341395	SAMN06579027	L3	2014	L3.1.1
L3	S Africa	public	False	Botswana	Botswana	G21882	SRR12882573	SAMN16522122	L3.1.1	2013	L3.1.1.i1
L3	Tanzania	public	False	Tanzania	Tanzania	G08369	SRR5535920	SAMN06251267	L3.1.1	2013	undefined
L3	Djibouti	public	False	Djibouti		G22811	SRR5818624	SAMN07344674	L3	missing	L3.1.1
L3	Uganda	public	False	Uganda		G02782	SRR12882759	SAMN16522129	L3	missing	L3.1.1
L3	Tanzania	public	False	Tanzania	Tanzania	G20098	ERR4423688;ERR4423689	SAMEA6797912	L3.1.1	2013	undefined
L3	Tanzania	public	True	Tanzania	Tanzania	G06481	SRR12882017	SAMN16521787	L3.1.1	2014	L3.1.1.i1
L3	Tanzania	public	True	Tanzania	Tanzania	G06480	SRR12882019	SAMN16521788	L3.1.1	2014	L3.1.1.i1
L3	Tanzania	public	True	Tanzania	Tanzania	G04909	SRR12882618	SAMN16521789	L3.1.1	2014	L3.1.1.i1
L3	Tanzania	public	True	Tanzania	Tanzania	G06485	SRR12882016	SAMN16521790	L3.1.1	2014	L3.1.1.i1
L3	Tanzania	public	False	Tanzania	Tanzania	G20097	ERR4423686;ERR4423687	SAMEA6797911	L3.1.1	2013	undefined
L3	Tanzania	public	True	Tanzania	Tanzania	G33419	SRR12882505	SAMN16521791	L3.1.1	2014	L3.1.1.i1
L3	Tanzania	public	True	Tanzania	Tanzania	G03446	SRR3724758	SAMN04276678	L3	2014	L3.1.1
L3	Eritrea	public	False	Eritrea	Eritrea	G04280	SRR12882258	SAMN16521757	L3	missing	L3.1.1
L3	Malawi	public	False	Malawi		G16864	ERR181736	SAMEA1556648	L3.1.1	2007	L3.1.1.i1
L3	S and C Asia	public	False	India		G42298	SRR5341416	SAMN06579006	L3	2014	L3.1.1
L3	S Africa	public	False	South Africa		G36270	SRR12882768	SAMN16522134	L3.1.1	2011	L3.1.1.i1
L3	Tanzania	public	True	Tanzania	Tanzania	G32238	SRR12882193	SAMN16521792	L3.1.1	2017	L3.1.1.i1
L3	Tanzania	public	True	Tanzania	Tanzania	G36110	SRR12882500	SAMN16521793	L3.1.1	2016	L3.1.1.i1
L3	S and C Asia	public	False	India		G19617	SRR1173122;SRR1173191	SAMN02599053	L3	2002	L3.1.1
L3	Tanzania	public	True	Tanzania	Tanzania	G21794	SRR12882363	SAMN16521794	L3.1.1	2014	L3.1.1.i1
L3	Malawi	public	False	Malawi		G16740	ERR181952	SAMEA1556794	L3	2002	L3.2.2
L3	E Asia	public	False	China		G26671	ERR2179853	SAMEA104357648	L3	2007	L3.1.1
L3	Tanzania	public	True	Tanzania	Tanzania	G21792	SRR12882365	SAMN16521795	L3.1.1	2015	L3.1.1.i1
L3	Tanzania	public	True	Tanzania	Tanzania	G32300	SRR12882088	SAMN16521796	L3.1.1	2016	L3.1.1.i1
L3	N Africa	public	False	Sudan	Sudan	G04282	SRR12882256	SAMN16521758	L3	missing	L3.1.1
L3	SE Asia (mainland)	public	False	Thailand		G34209	ERR751952	SAMEA2783465	L3	2010	L3.1.1
L3	S and C Asia	public	False	India		G42290	SRR5341408	SAMN06579014	L3	2014	L3.1.1
L3	S and C Asia	public	False	India		G42228	SRR5341346	SAMN06579076	L3	2014	L3.1.1
L3	Uganda	public	False	Uganda		G38403	SRR7535053	SAMN09685321	L3	2010	L3.1.1
L3	Uganda	public	False	Uganda		G16419	SRR1049573;SRR1049574	SAMN02380987	L3.1.2.1	missing	L3.1.1.i2
L3	S and C Asia	public	False	India		G42293	SRR5341411	SAMN06579011	L3	2014	L3.1.1
L3	SE Asia (mainland)	public	False	Thailand		G33552	ERR718224	SAMEA2710717	L3	2007	L3.2
L3	Tanzania	public	True	Tanzania	Tanzania	G21828	SRR12882012	SAMN16521797	L3.1.1	2015	L3.1.1.i1
L3	S and C Asia	public	False	India		G42296	SRR5341414	SAMN06579008	L3	2014	L3.1.1
L3	Kenya	public	False	Kenya	Kenya	G21941	ERR4423739	SAMEA6797954	L3	2015	L3.2.2
L3	S and C Asia	public	False	India		G42242	SRR5341360	SAMN06579062	L3	2014	L3.1.1
L3	Tanzania	public	True	Tanzania	Tanzania	G21822	SRR12882014	SAMN16521798	L3.1.1	2014	L3.1.1.i1
L3	S and C Asia	public	False	India		G42171	SRR5341289	SAMN06579133	L3	2014	L3.1.1
L3	Tanzania	public	True	Tanzania	Tanzania	G04994	SRR12882741	SAMN16521799	L3.1.1	2014	L3.1.1.i1
L3	SE Asia (mainland)	public	False	Thailand		G34676	ERR775785	SAMEA2783610	L3	2008	L3.1.1
L3	S and C Asia	public	False	India		G42315	SRR5341433	SAMN06578989	L3	2014	L3.1.1
L3	Malawi	public	False	Malawi		G16784	ERR161086	SAMEA1485319	L3.1.2	2003	L3.1.1.i2
L3	S Africa	public	False	South Africa		G15467	SRR2101330	SAMN03648577	L3.1.1	missing	L3.1.1.i1
L3	Tanzania	public	True	Tanzania	Tanzania	G04902	SRR12882624	SAMN16521800	L3.1.1	2014	L3.1.1.i1
L3	Tanzania	public	True	Tanzania	Tanzania	G32230	SRR12882643	SAMN16521801	L3.1.1	2015	L3.1.1.i1
L3	Tanzania	public	True	Tanzania	Tanzania	G32233	SRR12882641	SAMN16521802	L3.1.1	2016	L3.1.1.i1
L3	S and C Asia	public	False	India		G42170	SRR5341288	SAMN06579134	L3	2014	L3.1.1
L3	SE Asia (mainland)	public	False	Thailand		G33952	ERR751695	SAMEA2783130	L3	2010	L3.1.1
L3	S and C Asia	public	False	India		G19540	SRR1173440	SAMN02598997	L3	2002	L3.1.1
L3	Djibouti	public	False	Djibouti		G22876	SRR5818689	SAMN07344651	L3.1.1	missing	L3.1.1.i1
L3	S and C Asia	public	False	India		G42320	SRR5341438	SAMN06578984	L3	2014	L3.1.1
L3	E Asia	public	False	China		G26666	ERR2179841	SAMEA104357636	L3	2007	L3.1.1
L3	E Asia	public	False	China		G26685	ERR2179836	SAMEA104357631	L3	2007	L3.1.1
L3	Malawi	public	False	Malawi		G16709	ERR190341	SAMEA1569182	L3.1.1	2001	L3.1.1.i1
L3	E Asia	public	False	China		G26684	ERR2179851	SAMEA104357646	L3	2007	L3.1.1
L3	S Africa	public	False	South Africa		G32730	SRR12882079	SAMN16522135	L3	2013	L3.1.1
L3	Tanzania	public	True	Tanzania	Tanzania	G32125	SRR12882417	SAMN16521803	L3.1.1	2017	L3.1.1.i1
L3	Malawi	public	False	Malawi		G16684	ERR245819	SAMEA1708448	L3.1.1	2002	L3.1.1.i1
L3	S Africa	public	False	South Africa		G19184	SRR1172744	SAMN02586046	L3.1.1	missing	L3.1.1.i1
L3	S Africa	public	False	South Africa		G25744	SRR12882610	SAMN16522136	L3.1.1	2013	L3.1.1.i1
L3	S and C Asia	public	False	India		G19637	SRR1173045;SRR1173445	SAMN02599071	L3	2003	L3.1.1
L3	Tanzania	public	False	Tanzania	Tanzania	G07485	SRR5535911	SAMN06251259	L3.1.1	2014	undefined
L3	Tanzania	public	True	Tanzania	Tanzania	G04900	SRR12882625	SAMN16521804	L3.1.1	2014	L3.1.1.i1
L3	S and C Asia	public	False	India		G19630	SRR1172931;SRR1175032	SAMN02599063	L3	2003	L3.1.1
L3	Tanzania	public	True	Tanzania	Tanzania	G32124	SRR12882418	SAMN16521805	L3.1.1	2015	L3.1.1.i1
L3	Malawi	public	False	Malawi		G16899	ERR212007	SAMEA1569359	L3.1.1	1997	L3.1.1.i1
L3	Djibouti	public	False	Djibouti		G22790	SRR5818603	SAMN07344688	L3	missing	L3.1.1
L3	Djibouti	public	False	Djibouti		G22797	SRR5818610	SAMN07344685	L3	missing	L3.1.1
L3	Djibouti	public	False	Djibouti		G22794	SRR5818607	SAMN07344680	L3.1.1	missing	L3.1.1.i1
L3	Ethiopia	public	False	Ethiopia		G26476	ERR1200655	SAMEA3721581	L3	missing	L3.1.1
L3	Ethiopia	public	False	Ethiopia		G26475	ERR1200654	SAMEA3721580	L3.1.1	missing	L3.1.1.i1
L3	Ethiopia	public	False	Ethiopia		G26470	ERR1200648	SAMEA3721574	L3	missing	L3.1.1
L3	S Africa	public	False	South Africa		G15899	SRR2101764	SAMN03649011	L3.1.1	missing	L3.1.1.i1
L3	Djibouti	public	False	Djibouti		G22774	SRR5818587	SAMN07344696	L3.1.1	missing	L3.1.1.i1
L3	Djibouti	public	False	Djibouti		G22771	SRR5818584	SAMN07344689	L3	missing	L3.1.1
L3	S and C Asia	public	False	Iran		G18696	SRR1172075;SRR1172065	SAMN02628522	L3	missing	L3.1.1
L3	Djibouti	public	False	Djibouti		G22772	SRR5818585	SAMN07344690	L3.1.1	missing	L3.1.1.i1
L3	Tanzania	public	True	Tanzania	Tanzania	G04899	SRR12882627	SAMN16521807	L3.1.1	2014	L3.1.1.i1
L3	Ethiopia	public	False	Ethiopia	Ethiopia	G02457	SRR12882577	SAMN16521808	L3	2006	L3.1.1
L3	W Asia	public	False	Iraq	Iraq	G42140	ERR2851365	SAMEA5039585	L3	2016	L3.1.1
L3	S and C Asia	public	False	India		G42268	SRR5341386	SAMN06579036	L3	2014	L3.1.1
L3	S and C Asia	public	False	India	India	G00179	ERR234233	SAMEA1877075	L3	missing	L3.1.1
L3	S and C Asia	public	False	India		G42262	SRR5341380	SAMN06579042	L3	2014	L3.1.1
L3	S and C Asia	public	False	India		G19737	SRR1169499;SRR1172176	SAMN02599016	L3.1.2.1	2002	L3.1.1.i2
L3	Malawi	public	False	Malawi		G16845	ERR176662	SAMEA1530708	L3.1.1	1999	L3.1.1.i1
L3	Malawi	public	False	Malawi		G16846	ERR181883	SAMEA1556662	L3.1.1	2000	L3.1.1.i1
L3	Malawi	public	False	Malawi		G16847	ERR161079	SAMEA1485380	L3.1.1	2004	L3.1.1.i1
L3	Malawi	public	False	Malawi		G16842	ERR161107	SAMEA1485302	L3.1.1	2004	L3.1.1.i1
L3	Malawi	public	False	Malawi		G16843	ERR736858	SAMEA2661032	L3.1.1	missing	L3.1.1.i1
L3	S and C Asia	public	False	India		G19644	SRR1173078;SRR1173655	SAMN02599078	L3	2003	L3.1.1
L3	Malawi	public	False	Malawi		G16849	ERR323050	SAMEA2040572	L3.1.1	missing	L3.1.1.i1
L3	Tanzania	public	True	Tanzania	Tanzania	G26907	SRR12882228	SAMN16521810	L3.1.1	2016	L3.1.1.i1
L3	Tanzania	public	True	Tanzania	Tanzania	G26902	SRR12882588	SAMN16521811	L3.1.1	2016	L3.1.1.i1
L3	S Africa	public	False	South Africa		G18588	SRR1165230;SRR1167252	SAMN02403517	L3.1.1	missing	L3.1.1.i1
L3	S and C Asia	public	False	India		G42309	SRR5341427	SAMN06578995	L3	2014	L3.1.1
L3	S Africa	public	False	South Africa	Unknown	G01750	ERR1633815	SAMEA4441465	L3	2010	L3.1.1
L3	S and C Asia	public	False	India		G42317	SRR5341435	SAMN06578987	L3	2014	L3.1.2
L3	S and C Asia	public	False	India		G42311	SRR5341429	SAMN06578993	L3.1.2.1	2014	L3.1.1.i2
L3	S and C Asia	public	False	India		G42310	SRR5341428	SAMN06578994	L3	2014	L3.1.1
L3	S and C Asia	public	False	India		G42312	SRR5341430	SAMN06578992	L3	2014	L3.1.1
L3	S and C Asia	public	False	India		G42318	SRR5341436	SAMN06578986	L3	2014	L3.1.1
L3	S and C Asia	public	False	India		G19712	SRR1172856;SRR1172978	SAMN02599147	L3.1.2.1	2003	L3.1.1.i2
L3	Tanzania	public	True	Tanzania	Tanzania	G36141	SRR12882393	SAMN16521812	L3.1.1	2016	L3.1.1.i1
L3	Tanzania	public	True	Tanzania	Tanzania	G36133	SRR12882399	SAMN16521813	L3.1.1	2016	L3.1.1.i1
L3	Tanzania	public	True	Tanzania	Tanzania	G36136	SRR12882397	SAMN16521814	L3.1.1	2016	L3.1.1.i1
L3	Tanzania	public	True	Tanzania	Tanzania	G36148	SRR12882391	SAMN16521815	L3.1.1	2016	L3.1.1.i1
L3	S and C Asia	public	False	Nepal	Kathmandu	G00403	SRR12882652	SAMN16521750	L3	2009	L3.1.1
L3	Kenya	public	False	Kenya	Kenya	G05041	SRR3725699	SAMN04522022	L3.1.1	2014	L3.1.1.i1
L3	S and C Asia	public	False	Nepal	Kathmandu	G00409	ERR841429	SAMEA3318369	L3	2009	L3.1.1
L3	Tanzania	public	True	Tanzania	Tanzania	G32913	SRR12882062	SAMN16521816	L3.1.1	2017	L3.1.1.i1
L3	Uganda	public	False	Uganda		G16593	SRR1049717;SRR1049718	SAMN02381034	L3	missing	L3.1.1
L3	Tanzania	public	True	Tanzania	Tanzania	G21770	SRR12882376	SAMN16521817	L3.1.1	2015	L3.1.1.i1
L3	S and C Asia	public	False	India		G25212	SRR5341235	SAMN06473182	L3	2005	L3.1.1
L3	S and C Asia	public	False	India		G25211	SRR5341234	SAMN06473183	L3	2004	L3.1.1
L3	S and C Asia	public	False	India		G25191	SRR5341214	SAMN06473203	L3	2014	L3.1.1
L3	S and C Asia	public	False	India		G25192	SRR5341215	SAMN06473202	L3	2014	L3.1.1
L3	S and C Asia	public	False	India		G25218	SRR5341241	SAMN06473176	L3	2007	L3.1.1
L3	Uganda	public	False	Uganda		G38390	SRR7535040	SAMN09685302	L3.1.2.1	2010	L3.1.1.i2
L3	Djibouti	public	False	Djibouti		G22891	SRR5818704	SAMN07344590	L3.1.1	missing	L3.1.1.i1
L3	S and C Asia	public	False	India		G25197	SRR5341220	SAMN06473197	L3	2006	L3.1.1
L3	Djibouti	public	False	Djibouti		G22861	SRR5818674	SAMN07344718	L3	missing	L3.1.1
L3	S and C Asia	public	False	Pakistan		G17250	ERR688036	SAMEA3139847	L3	missing	L3.1.1
L3	S and C Asia	public	False	Pakistan		G17251	ERR688037	SAMEA3139848	L3	missing	L3.1.1
L3	S and C Asia	public	False	Pakistan		G17256	ERR688044	SAMEA3139855	L3	missing	L3.1.1
L3	S and C Asia	public	False	Pakistan		G17257	ERR688045	SAMEA3139856	L3	missing	L3.1.1
L3	S and C Asia	public	False	Pakistan		G17254	ERR688040	SAMEA3139851	L3	missing	L3.1.1
L3	S and C Asia	public	False	Pakistan		G17258	ERR688046	SAMEA3139857	L3	missing	L3.1.1
L3	S and C Asia	public	False	Pakistan		G17259	ERR688047	SAMEA3139858	L3	missing	L3.1.1
L3	Tanzania	public	True	Tanzania	Tanzania	G21772	SRR12882374	SAMN16521818	L3.1.1	2014	L3.1.1.i1
L3	S Africa	public	False	South Africa		G25699	SRR12882612	SAMN16522137	L3	2013	L3.1.1
L3	Uganda	public	False	Uganda		G25326	ERR987779	SAMEA3512795	L3.1.2.1	missing	L3.1.1.i2
L3	S and C Asia	public	False	India		G42230	SRR5341348	SAMN06579074	L3	2014	L3.1.1
L3	Uganda	public	False	Uganda		G25323	ERR987774	SAMEA3512790	L3.1.1	missing	L3.1.1.i1
L3	Uganda	public	False	Uganda		G25320	ERR987770	SAMEA3512786	L3	missing	L3.2.2
L3	S and C Asia	public	False	Afghanistan	Afghanistan	G00889	ERR234196	SAMEA1877115	L3	missing	L3.1.1
L3	S and C Asia	public	False	Nepal	Nepal	G00888	ERR234109	SAMEA1877277	L3	missing	L3.1.1
L3	Uganda	public	False	Uganda		G25329	ERR987783	SAMEA3512799	L3	missing	L3.2.2
L3	S and C Asia	public	False	India		G42167	SRR5341285	SAMN06579137	L3	2015	L3.1.1
L3	Uganda	public	False	Uganda		G25262	ERR987712	SAMEA3512728	L3.1.2.1	missing	L3.1.1.i2
L3	Djibouti	public	False	Djibouti		G22805	SRR5818618	SAMN07344621	L3.1.1	missing	L3.1.1.i1
L3	Djibouti	public	False	Djibouti		G22804	SRR5818617	SAMN07344622	L3.1.1	missing	L3.1.1.i1
L3	S and C Asia	public	False	India		G42162	SRR5341280	SAMN06579142	L3	2015	L3.1.1
L3	Uganda	public	False	Uganda		G25286	ERR987736	SAMEA3512752	L3	missing	L3.1.1
L3	Uganda	public	False	Uganda		G25269	ERR987719	SAMEA3512735	L3	missing	L3.2.2
L3	Tanzania	public	False	Tanzania	Tanzania	G08127	SRR12882141	SAMN16521819	L3.1.1	2014	undefined
L3	Somalia	public	False	Somalia	Somalia	G03869	SRR12882639	SAMN16522152	L3	missing	L3.1.1
L3	S and C Asia	public	False	India		G42208	SRR5341326	SAMN06579096	L3	2014	L3.1.1
L3	Tanzania	public	True	Tanzania	Tanzania	G32928	SRR12882527	SAMN16521820	L3.1.1	2016	L3.1.1.i1
L3	S and C Asia	public	False	India		G42207	SRR5341325	SAMN06579097	L3	2014	L3.1.1
L3	S Africa	public	False	South Africa		G33213	SRR12882518	SAMN16522138	L3.1.1	2011	L3.1.1.i1
L3	Tanzania	public	True	Tanzania	Tanzania	G08122	SRR12882144	SAMN16521821	L3.1.1	2014	L3.1.1.i1
L3	S and C Asia	public	False	India		G42206	SRR5341324	SAMN06579098	L3.1.2.1	2014	L3.1.1.i2
L3	Tanzania	public	False	Tanzania	Tanzania	G20081	ERR44236626;ERR4423667	SAMEA6797903	L3.1.1	2013	undefined
L3	Tanzania	public	False	Tanzania	Tanzania	G20080	ERR44236624;ERR4423665	SAMEA6797902	L3.1.1	2013	undefined
L3	Tanzania	public	False	Tanzania	Tanzania	G20083	ERR4423670;ERR4423671;ERR4423672;ERR4423673	SAMEA6797905	L3.1.1	2013	undefined
L3	Kenya	public	False	Kenya	Kenya	G20085	ERR4423678;ERR4423679	SAMEA6797907	L3	2015	L3.2.2
L3	SE Asia (mainland)	public	False	Thailand		G33946	ERR751689	SAMEA2783123	L3	2005	L3.1.1
L3	Tanzania	public	True	Tanzania	Tanzania	G04859	SRR12882630	SAMN16521822	L3.1.1	2014	L3.1.1.i1
L3	S and C Asia	public	False	India		G42204	SRR5341322	SAMN06579100	L3	2014	L3.1.1
L3	N Africa	public	False	Sudan	Sudan	G04271	SRR12882269	SAMN16521759	L3	missing	L3.1.1
L3	S and C Asia	public	False	Nepal	Jumla	G00556	ERR841425	SAMEA3318405	L3	2009	L3.1.1
L3	S and C Asia	public	False	India		G19687	SRR1173021;SRR1173147	SAMN02599111	L3	2003	L3.1.1
L3	Tanzania	public	True	Tanzania	Tanzania	G33407	SRR12882512	SAMN16521823	L3.1.1	2016	L3.1.1.i1
L3	Tanzania	public	True	Tanzania	Tanzania	G36132	SRR12882400	SAMN16521824	L3.1.1	2016	L3.1.1.i1
L3	SE Asia (mainland)	public	False	Thailand		G33798	ERR718470	SAMEA2710970	L3	2002	L3.1.1
L3	Tanzania	public	True	Tanzania	Tanzania	G21793	SRR12882364	SAMN16521825	L3.1.1	2014	L3.1.1.i1
L3	Tanzania	public	True	Tanzania	Tanzania	G04855	SRR12882632	SAMN16521826	L3.1.1	2014	L3.1.1.i1
L3	S and C Asia	public	False	India		G42200	SRR5341318	SAMN06579104	L3	2014	L3.1.1
L3	Djibouti	public	False	Djibouti		G22870	SRR5818683	SAMN07344598	L3.1.1	missing	L3.1.1.i1
L3	Tanzania	public	True	Tanzania	Tanzania	G04850	SRR12882634	SAMN16521827	L3	2014	L3.2.2
L3	Malawi	public	False	Malawi		G16818	ERR473343	SAMEA2267048	L3.1.1	missing	L3.1.1.i1
L3	Tanzania	public	True	Tanzania	Tanzania	G04311	SRR12882279	SAMN16521828	L3.1.1	2014	L3.1.1.i1
L3	Djibouti	public	False	Djibouti		G22879	SRR5818692	SAMN07344650	L3	missing	L3.1.1
L3	Tanzania	public	True	Tanzania	Tanzania	G04310	SRR12882280	SAMN16521829	L3.1.1	2014	L3.1.1.i1
L3	Tanzania	public	True	Tanzania	Tanzania	G04853	SRR12882633	SAMN16521830	L3.1.1	2014	L3.1.1.i1
L3	Tanzania	public	True	Tanzania	Tanzania	G21848	SRR12882578	SAMN16521831	L3.1.1	2015	L3.1.1.i1
L3	SE Asia (mainland)	public	False	Thailand		G33532	ERR718204	SAMEA2710697	L3	2005	L3.1.1
L3	Tanzania	public	True	Tanzania	Tanzania	G21845	SRR12882580	SAMN16521832	L3.1.1	2015	L3.1.1.i1
L3	Tanzania	public	True	Tanzania	Tanzania	G21843	SRR12882581	SAMN16521833	L3.1.1	2015	L3.1.1.i1
L3	Tanzania	public	True	Tanzania	Tanzania	G21840	SRR12882583	SAMN16521834	L3.1.1	2015	L3.1.1.i1
L3	Malawi	public	False	Malawi		G16812	ERR473331	SAMEA2267036	L3	missing	L3.1.1
L3	Uganda	public	False	Uganda		G38413	SRR7535063	SAMN09685341	L3.1.1	2010	L3.1.1.i1
L3	Malawi	public	False	Malawi		G16758	ERR181852	SAMEA1556651	L3.1.1	2008	L3.1.1.i1
L3	Tanzania	public	False	Tanzania	Tanzania	G20079	ERR4423662;ERR4423663	SAMEA6797901	L3.1.1	2013	undefined
L3	Ethiopia	public	False	Ethiopia		G26484	ERR1200663	SAMEA3721589	L3	missing	L3.1.1
L3	S Africa	public	False	South Africa	South Africa	G04095	SRR3724986	SAMN04276762	L3	2014	L3.1.1
L3	Uganda	public	False	Uganda		G38441	SRR7535091	SAMN09685357	L3	2010	L3.2.2
L3	Tanzania	public	True	Tanzania	Tanzania	G21833	SRR12882008	SAMN16521835	L3.1.1	2014	L3.1.1.i1
L3	Tanzania	public	True	Tanzania	Tanzania	G21830	SRR12882009	SAMN16521836	L3.1.1	2015	L3.1.1.i1
L3	Tanzania	public	True	Tanzania	Tanzania	G32930	SRR12882524	SAMN16521837	L3.1.1	2017	L3.1.1.i1
L3	Tanzania	public	True	Tanzania	Tanzania	G21779	SRR12882372	SAMN16521838	L3.1.1	2015	L3.1.1.i1
L3	Tanzania	public	True	Tanzania	Tanzania	G21768	SRR12882377	SAMN16521839	L3.1.1	2015	L3.1.1.i1
L3	Tanzania	public	True	Tanzania	Tanzania	G36116	SRR12882412	SAMN16521840	L3.1.1	2016	L3.1.1.i1
L3	Tanzania	public	True	Tanzania	Tanzania	G25820	SRR12882592	SAMN16521841	L3.1.1	2015	L3.1.1.i1
L3	Tanzania	public	True	Tanzania	Tanzania	G32155	SRR12882341	SAMN16521842	L3.1.1	2016	L3.1.1.i1
L3	S Africa	public	False	South Africa		G15558	SRR2101422	SAMN03648669	L3	missing	L3.1.1
L3	Malawi	public	False	Malawi		G16753	ERR323099	SAMEA2040748	L3	missing	L3.1.1
L3	Malawi	public	False	Malawi		G16772	ERR181854	SAMEA1556689	L3.1.1	2008	L3.1.1.i1
L3	Malawi	public	False	Malawi		G16773	ERR181802	SAMEA1556631	L3.1.1	2007	L3.1.1.i1
L3	Malawi	public	False	Malawi		G16770	ERR212042	SAMEA1569278	L3.1.1	missing	L3.1.1.i1
L3	Malawi	public	False	Malawi		G16771	ERR176738	SAMEA1530799	L3.1.1	1998	L3.1.1.i1
L3	Malawi	public	False	Malawi		G16776	ERR176479	SAMEA1530745	L3.1.1	1998	L3.1.1.i1
L3	Malawi	public	False	Malawi		G16777	ERR181994	SAMEA1556650	L3.1.1	2005	L3.1.1.i1
L3	Malawi	public	False	Malawi		G16774	ERR736823	SAMEA2660997	L3.1.1	missing	L3.1.1.i1
L3	Malawi	public	False	Malawi		G16775	ERR736864	SAMEA2661038	L3.1.1	missing	L3.1.1.i1
L3	Malawi	public	False	Malawi		G16778	ERR176825	SAMEA1530777	L3	1998	L3.1.1
L3	Malawi	public	False	Malawi		G16779	ERR181846	SAMEA1556673	L3.1.1	2009	L3.1.1.i1
L3	Malawi	public	False	Malawi		G16767	ERR176676	SAMEA1530888	L3.1.1	2000	L3.1.1.i1
L3	Tanzania	public	True	Tanzania	Tanzania	G36217	SRR12882294	SAMN16521843	L3	2015	L3.1.1
L3	S and C Asia	public	False	Nepal		G04748	SRR12882774	SAMN16521751	L3	missing	L3.1.1
L3	Tanzania	public	True	Tanzania	Tanzania	G08219	SRR12882707	SAMN16521844	L3.1.1	2014	L3.1.1.i1
L3	S and C Asia	public	False	India		G19628	SRR1172928;SRR1175134	SAMN02599062	L3.1.2.1	2003	L3.1.1.i2
L3	Tanzania	public	True	Tanzania	Tanzania	G08212	SRR12882712	SAMN16521845	L3.1.1	2014	L3.1.1.i1
L3	Tanzania	public	True	Tanzania	Tanzania	G08213	SRR12882711	SAMN16521846	L3.1.1	2014	L3.1.1.i1
L3	S and C Asia	public	False	India		G19627	SRR1175151	SAMN02599061	L3	2003	L3.1.1
L3	S and C Asia	public	False	India		G19626	SRR1173028;SRR1173216	SAMN02599060	L3	2003	L3.1.1
L3	Tanzania	public	True	Tanzania	Tanzania	G36216	SRR12882295	SAMN16521847	L3.1.1	2016	L3.1.1.i1
L3	S and C Asia	public	False	India		G19620	SRR1172827;SRR1175043	SAMN02599054	L3	2002	L3.1.1
L3	Tanzania	public	True	Tanzania	Tanzania	G08214	SRR12882709	SAMN16521848	L3.1.1	2014	L3.1.1.i1
L3	S and C Asia	public	False	India		G19622	SRR1172797;SRR1175108	SAMN02599056	L3.1.2	2002	L3.1.1.i2
L3	Tanzania	public	True	Tanzania	Tanzania	G32116	SRR12882425	SAMN16521849	L3.1.1	2017	L3.1.1.i1
L3	Tanzania	public	True	Tanzania	Tanzania	G32117	SRR12882424	SAMN16521850	L3.1.1	2017	L3.1.1.i1
L3	Tanzania	public	True	Tanzania	Tanzania	G32118	SRR12882423	SAMN16521851	L3.1.1	2017	L3.1.1.i1
L3	Tanzania	public	True	Tanzania	Tanzania	G32119	SRR12882421	SAMN16521852	L3.1.1	2017	L3.1.1.i1
L3	N Africa	public	False	Sudan	Sudan	G04278	SRR12882261	SAMN16521760	L3	missing	L3.1.1
L3	S and C Asia	public	False	Afghanistan	Afghanistan	G04279	SRR12882259	SAMN16521761	L3	missing	L3.1.1
L3	Tanzania	public	True	Tanzania	Tanzania	G04908	SRR12882619	SAMN16521853	L3.1.1	2014	L3.1.1.i1
L3	Somalia	public	False	Somalia	Somalia	G04275	SRR12882265	SAMN16521762	L3.1.1	missing	L3.1.1.i1
L3	Eritrea	public	False	Eritrea	Eritrea	G04276	SRR12882264	SAMN16521763	L3.1.1	missing	L3.1.1.i1
L3	Kenya	public	False	Kenya	Kenya	G04277	SRR12882262	SAMN16521764	L3.1.1	missing	L3.1.1.i1
L3	N Africa	public	False	Sudan	Sudan	G04270	SRR12882270	SAMN16521765	L3	missing	L3.1.1
L3	S and C Asia	public	False	India		G19530	SRR1173567	SAMN02598991	L3	2001	L3.1.1
L3	Ethiopia	public	False	Ethiopia		G26466	ERR1200644	SAMEA3721570	L3	missing	L3.1.1
L3	Ethiopia	public	False	Ethiopia		G26463	ERR1200641	SAMEA3721567	L3	missing	L3.1.1
L3	S and C Asia	public	False	India		G19538	SRR1169549;SRR1172102	SAMN02598996	L3.1.2	2002	L3.1.1.i2
L3	Ethiopia	public	False	Ethiopia		G26469	ERR1200647	SAMEA3721573	L3	missing	L3.1
L3	Malawi	public	False	Malawi		G16826	ERR181953	SAMEA1556660	L3.1.1	2002	L3.1.1.i1
L3	Malawi	public	False	Malawi		G16827	ERR181751	SAMEA1556528	L3	2007	L3.1.1
L3	Malawi	public	False	Malawi		G16825	ERR176528	SAMEA1530841	L3.1.1	1999	L3.1.1.i1
L3	Malawi	public	False	Malawi		G16822	ERR216939	SAMEA1688504	L3	2008	L3.1.1
L3	Malawi	public	False	Malawi		G16823	ERR176455	SAMEA1530826	L3.1.1	2004	L3.1.1.i1
L3	Malawi	public	False	Malawi		G16820	ERR216981	SAMEA1688519	L3.1.1	2010	L3.1.1.i1
L3	Malawi	public	False	Malawi		G16821	ERR161199	SAMEA1485237	L3.1.1	2002	L3.1.1.i1
L3	S and C Asia	public	False	India		G19445	SRR1172911;SRR1173090	SAMN02599177	L3	2002	L3.1.1
L3	Uganda	public	False	Uganda		G02787	SRR12882758	SAMN16522130	L3	missing	L3.2.2
L3	Malawi	public	False	Malawi		G16828	ERR176600	SAMEA1530738	L3.1.1	2001	L3.1.1.i1
L3	S and C Asia	public	False	India		G19690	SRR1172861;SRR1175105	SAMN02599131	L3	2003	L3.1.1
L3	S and C Asia	public	False	India		G19691	SRR1173105;SRR1173367	SAMN02599130	L3	2003	L3.1.1
L3	S and C Asia	public	False	India		G42256	SRR5341374	SAMN06579048	L3	2014	L3.1.1
L3	S and C Asia	public	False	India		G19694	SRR1172834;SRR1175117	SAMN02599127	L3.1.2.1	2003	L3.1.1.i2
L3	S and C Asia	public	False	India		G19695	SRR1172800;SRR1175118	SAMN02599126	L3.1.2.1	2003	L3.1.1.i2
L3	S and C Asia	public	False	India		G42253	SRR5341371	SAMN06579051	L3	2014	L3.1.1
L3	S and C Asia	public	False	India		G42258	SRR5341376	SAMN06579046	L3	2014	L3.1.1
L3	S and C Asia	public	False	Sri Lanka	Sri Lanka	G00197	ERR234188	SAMEA1877208	L3	missing	L3.1.1
L3	Tanzania	public	True	Tanzania	Tanzania	G36213	SRR12882297	SAMN16521854	L3.1.1	2016	L3.1.1.i1
L3	S and C Asia	public	False	India		G42158	SRR5341276	SAMN06579146	L3	2015	L3.1.1
L3	Malawi	public	False	Malawi		G16853	ERR161118	SAMEA1485263	L3	2003	L3.1.1
L3	Malawi	public	False	Malawi		G16852	ERR221642	SAMEA1688478	L3.1.2	missing	L3.1.1.i2
L3	Malawi	public	False	Malawi		G16851	ERR181771	SAMEA1556575	L3.1.1	2007	L3.1.1.i1
L3	Malawi	public	False	Malawi		G16850	ERR181892	SAMEA1556799	L3.1.1	2001	L3.1.1.i1
L3	Malawi	public	False	Malawi		G16857	ERR190402	SAMEA1569271	L3	2003	L3.1.1
L3	W Asia	public	False	Saudi Arabia		G26536	ERR2145502	SAMEA104326178	L3	missing	L3.1.2
L3	Malawi	public	False	Malawi		G16855	ERR221587	SAMEA1688516	L3.1.1	2009	L3.1.1.i1
L3	Malawi	public	False	Malawi		G16854	ERR126604	SAMEA1465925	L3.1.1	2007	L3.1.1.i1
L3	S Africa	public	False	South Africa		G15632	SRR2101496	SAMN03648743	L3	missing	L3.1.1
L3	Malawi	public	False	Malawi		G16859	ERR736815	SAMEA2660989	L3.1.1	missing	L3.1.1.i1
L3	S Africa	public	False	South Africa		G18616	SRR1165270;SRR1167290	SAMN02403531	L3.1.1	missing	L3.1.1.i1
L3	Tanzania	public	True	Tanzania	Tanzania	G04998	SRR12882739	SAMN16521855	L3.1.1	2014	L3.1.1.i1
L3	S Africa	public	False	South Africa		G18987	SRR1172775;SRR1172776	SAMN02586095	L3	missing	L3.1.1
L3	Tanzania	public	True	Tanzania	Tanzania	G26913	SRR12882222	SAMN16521856	L3.1.1	2016	L3.1.1.i1
L3	Tanzania	public	False	Tanzania	Tanzania	G08381	SRR5535915	SAMN06251266	L3.1.1	2013	undefined
L3	Tanzania	public	True	Tanzania	Tanzania	G36108	SRR12882501	SAMN16521857	L3.1.1	2016	L3.1.1.i1
L3	S Africa	public	False	Botswana		G08382	SRR5535916	SAMN06251275	L3.1.1	missing	L3.1.1.i1
L3	S and C Asia	public	False	India		G42322	SRR5341440	SAMN06578982	L3.1.2	2014	L3.1.1.i2
L3	S and C Asia	public	False	India		G42327	SRR5341445	SAMN06578977	L3	2014	L3.1.1
L3	S and C Asia	public	False	India		G42329	SRR5341447	SAMN06578975	L3.1.2	2014	L3.1.1.i2
L3	Tanzania	public	False	Tanzania	Tanzania	G08385	SRR5535913	SAMN06251268	L3.1.1	2013	undefined
L3	Malawi	public	False	Malawi		G16887	ERR216973	SAMEA1688539	L3.1.1	2010	L3.1.1.i1
L3	E Asia	public	False	China		G26676	ERR2179839	SAMEA104357634	L3	2007	L3.1.1
L3	Ethiopia	public	False	Ethiopia		G26479	ERR1200658	SAMEA3721584	L3	missing	L3.2.2
L3	S and C Asia	public	False	Pakistan	Pakistan	G02722	SRR12882762	SAMN16522120	L3	2004	L3.1.1
L3	Tanzania	public	True	Tanzania	Tanzania	G05002	SRR12882736	SAMN16521858	L3.1.1	2014	L3.1.1.i1
L3	S and C Asia	public	False	India		G42193	SRR5341311	SAMN06579111	L3	2014	L3.1.1
L3	Malawi	public	False	Malawi		G16892	ERR176785	SAMEA1530624	L3	2000	L3.1.1
L3	Uganda	public	False	Uganda		G38387	SRR7535037	SAMN09685309	L3	2010	L3.2.2
L3	S and C Asia	public	False	India		G42279	SRR5341397	SAMN06579025	L3.1.2	2014	L3.1.1.i2
L3	W and C Africa	public	False	Nigeria		G20005	ERR4423629	SAMEA6797881	L3	2014	L3.1.1
L3	Tanzania	public	True	Tanzania	Tanzania	G32158	SRR12882340	SAMN16521859	L3.1.1	2015	L3.1.1.i1
L3	S and C Asia	public	False	Pakistan		G17241	ERR688026	SAMEA3139837	L3	missing	L3.1.1
L3	S and C Asia	public	False	Pakistan		G17240	ERR688025	SAMEA3139836	L3	missing	L3.1.1
L3	S and C Asia	public	False	Pakistan		G17243	ERR688028	SAMEA3139839	L3	missing	L3.1.1
L3	S and C Asia	public	False	Pakistan		G17242	ERR688027	SAMEA3139838	L3	missing	L3.1.1
L3	S and C Asia	public	False	Pakistan		G17245	ERR688031	SAMEA3139842	L3	missing	L3.1.1
L3	S and C Asia	public	False	Pakistan		G17244	ERR688029	SAMEA3139840	L3.1.2.1	missing	L3.1.1.i2
L3	S and C Asia	public	False	Pakistan		G17247	ERR688033	SAMEA3139844	L3	missing	L3.1.1
L3	S and C Asia	public	False	Pakistan		G17246	ERR688032	SAMEA3139843	L3	missing	L3.1.1
L3	S and C Asia	public	False	Pakistan		G17248	ERR688034	SAMEA3139845	L3.1.2	missing	L3.1.1.i2
L3	W Asia	public	False	Saudi Arabia		G26523	ERR2145489	SAMEA104326165	L3	missing	L3.1.1
L3	Uganda	public	False	Uganda		G25292	ERR987742	SAMEA3512758	L3	missing	L3.2.2
L3	Uganda	public	False	Uganda		G25297	ERR987747	SAMEA3512763	L3	missing	L3.1.1
L3	Tanzania	public	False	Tanzania	Tanzania	G00870	ERR234167	SAMEA1877070	L3.1.1	missing	L3.1.1.i1
L3	Uganda	public	False	Uganda		G25294	ERR987744	SAMEA3512760	L3.1.2.1	missing	L3.1.1.i2
L3	Tanzania	public	True	Tanzania	Tanzania	G32207	SRR12882660	SAMN16521860	L3	2016	L3.1.1
L3	Tanzania	public	True	Tanzania	Tanzania	G32198	SRR12882665	SAMN16521861	L3.1.1	2014	L3.1.1.i1
L3	S and C Asia	public	False	India	India	G04791	SRR12882770	SAMN16522153	L3	missing	L3.1.1
L3	Uganda	public	False	Uganda		G25274	ERR987724	SAMEA3512740	L3	missing	L3.2.2
L3	S and C Asia	public	False	India		G25179	SRR5341202	SAMN06473215	L3	2014	L3.1
L3	Tanzania	public	True	Tanzania	Tanzania	G32937	SRR12882521	SAMN16521862	L3.1.1	2017	L3.1.1.i1
L3	S and C Asia	public	False	Afghanistan	Afghanistan	G03875	SRR12882635	SAMN16522154	L3	missing	L3.1.1
L3	Tanzania	public	True	Tanzania	Tanzania	G32214	SRR12882657	SAMN16521863	L3	2015	L3.1.1
L3	S and C Asia	public	False	India	India	G03873	SRR12882637	SAMN16522155	L3.1.2	missing	L3.1.1.i2
L3	Tanzania	public	True	Tanzania	Tanzania	G32184	SRR12882328	SAMN16521864	L3.1.1	2014	L3.1.1
L3	Tanzania	public	True	Tanzania	Tanzania	G32267	SRR12882173	SAMN16521865	L3.1.1	2016	L3.1.1.i1
L3	Tanzania	public	True	Tanzania	Tanzania	G32183	SRR12882329	SAMN16521866	L3.1.1	2017	L3.1.1.i1
L3	S and C Asia	public	False	India		G25188	SRR5341211	SAMN06473206	L3	2014	L3.1.1
L3	S and C Asia	public	False	India		G42288	SRR5341406	SAMN06579016	L3.1.2	2014	L3.1.1.i2
L3	Tanzania	public	True	Tanzania	Tanzania	G08116	SRR12882148	SAMN16521867	L3.1.1	2014	L3.1.1.i1
L3	Ethiopia	public	False	Ethiopia	Ethiopia	G00145	SRR022874	SAMN00103236	L3	missing	L3.1.1
L3	Tanzania	public	True	Tanzania	Tanzania	G08208	SRR12882714	SAMN16521868	L3.1.1	2014	L3.1.1.i1
L3	S and C Asia	public	False	India		G42214	SRR5341332	SAMN06579090	L3	2014	L3.1.1
L3	Djibouti	public	False	Djibouti		G22865	SRR5818678	SAMN07344591	L3	missing	L3.1.1
L3	Malawi	public	False	Malawi		G16829	ERR190333	SAMEA1569163	L3.1.1	2002	L3.1.1.i1
L3	Tanzania	public	True	Tanzania	Tanzania	G36218	SRR12882293	SAMN16521869	L3.1.1	2016	L3.1.1.i1
L3	Tanzania	public	True	Tanzania	Tanzania	G21803	SRR12882359	SAMN16521870	L3.1.1	2014	L3.1.1.i1
L3	Tanzania	public	True	Tanzania	Tanzania	G36190	SRR12882309	SAMN16521871	L3.1.1	2016	L3.1.1.i1
L3	Tanzania	public	True	Tanzania	Tanzania	G32189	SRR12882322	SAMN16521872	L3.1.1	2016	L3.1.1.i1
L3	S and C Asia	public	False	India		G42350	SRR5341468	SAMN06578954	L3.1.2.1	2014	L3.1.1.i2
L3	S and C Asia	public	False	India		G42213	SRR5341331	SAMN06579091	L3	2014	L3.1.1
L3	Malawi	public	False	Malawi	Unknown	G06596	ERR124646	SAMEA1465983	L3.1.1	2010	L3.1.1.i1
L3	SE Asia (mainland)	public	False	Thailand		G34510	ERR752253	SAMEA2783010	L3	2005	L3.1.1
L3	Malawi	public	False	Malawi		G16801	ERR221637	SAMEA1688495	L3.1.2	missing	L3.1.1
L3	Tanzania	public	True	Tanzania	Tanzania	G32138	SRR12882350	SAMN16521873	L3.1.1	2015	L3.1.1.i1
L3	Malawi	public	False	Malawi		G16804	ERR176466	SAMEA1530739	L3.1.1	1996	L3.1.1.i1
L3	E Asia	public	False	China		G26678	ERR2179682	SAMEA104357477	L3	2007	L3.1.1
L3	E Asia	public	False	China		G26679	ERR2179844	SAMEA104357639	L3	2007	L3.1.1
L3	Tanzania	public	False	Tanzania	Tanzania	G21457	SRR12882484	SAMN16522123	L3.1.1	2013	undefined
L3	E Asia	public	False	China		G26670	ERR2179860	SAMEA104357655	L3	2007	L3.1.1
L3	E Asia	public	False	China		G26672	ERR2179834	SAMEA104357629	L3	2007	L3.1.1
L3	E Asia	public	False	China		G26673	ERR2179840	SAMEA104357635	L3	2007	L3.1.1
L3	E Asia	public	False	China		G26674	ERR2179858	SAMEA104357653	L3	2007	L3.1.1
L3	E Asia	public	False	China		G26675	ERR2179856	SAMEA104357651	L3	2007	L3.1.1
L3	E Asia	public	False	China		G26677	ERR2179614	SAMEA104357409	L3	2007	L3.1.1
L3	SE Asia (mainland)	public	False	Thailand		G34299	ERR752042	SAMEA2783329	L3	2007	L3.1.1
L3	Malawi	public	False	Malawi		G16809	ERR181842	SAMEA1556563	L3.1.1	2009	L3.1.1.i1
L3	Tanzania	public	True	Tanzania	Tanzania	G32925	SRR12882530	SAMN16521874	L3.1.1	2015	L3.1.1.i1
L3	Tanzania	public	True	Tanzania	Tanzania	G32924	SRR12882531	SAMN16521875	L3.1.1	2016	L3.1.1.i1
L3	Tanzania	public	True	Tanzania	Tanzania	G32926	SRR12882529	SAMN16521876	L3.1.1	2017	L3.1.1.i1
L3	Tanzania	public	True	Tanzania	Tanzania	G32921	SRR12882058	SAMN16521877	L3.1.1	2017	L3.1.1.i1
L3	Tanzania	public	True	Tanzania	Tanzania	G32923	SRR12882532	SAMN16521878	L3.1.1	2017	L3.1.1.i1
L3	Tanzania	public	True	Tanzania	Tanzania	G32922	SRR12882533	SAMN16521879	L3.1.1	2016	L3.1.1.i1
L3	Tanzania	public	True	Tanzania	Tanzania	G32213	SRR12882658	SAMN16521880	L3.1.1	2017	L3.1.1.i1
L3	Tanzania	public	True	Tanzania	Tanzania	G32199	SRR12882664	SAMN16521881	L3	2016	L3.1.1
L3	Tanzania	public	True	Tanzania	Tanzania	G32210	SRR12882659	SAMN16521882	L3.1.1	2017	L3.1.1.i1
L3	Tanzania	public	True	Tanzania	Tanzania	G32217	SRR12882654	SAMN16521883	L3.1.1	2017	L3.1.1.i1
L3	Tanzania	public	True	Tanzania	Tanzania	G32216	SRR12882655	SAMN16521884	L3.1.2.1	2018	L3.1.1.i2
L3	Tanzania	public	True	Tanzania	Tanzania	G32215	SRR12882656	SAMN16521885	L3.1.1	2017	L3.1.1.i1
L3	Tanzania	public	True	Tanzania	Tanzania	G21775	SRR12882373	SAMN16521886	L3	2015	L3.1.1
L3	Tanzania	public	True	Tanzania	Tanzania	G32190	SRR12882670	SAMN16521887	L3.1.1	2017	L3.1.1.i1
L3	Tanzania	public	False	Tanzania	Tanzania	G32191	SRR12882669	SAMN16521888	L3.1.1	2016	undefined
L3	Tanzania	public	True	Tanzania	Tanzania	G32219	SRR12882653	SAMN16521889	L3	2017	L3.1.1
L3	Tanzania	public	True	Tanzania	Tanzania	G32193	SRR12882667	SAMN16521890	L3.1.1	2017	L3.1.1.i1
L3	S Africa	public	False	South Africa		G32695	SRR12882084	SAMN16522139	L3	2009	L3.1.1
L3	Tanzania	public	True	Tanzania	Tanzania	G32197	SRR12882666	SAMN16521891	L3	2015	L3.1.1
L3	S and C Asia	public	False	Nepal	Ramechhap	G00279	ERR233385	SAMEA1877122	L3	2009	L3.1.1
L3	Tanzania	public	True	Tanzania	Tanzania	G04862	SRR12882628	SAMN16521892	L3.1.1	2014	L3.1.1.i1
L3	Tanzania	public	True	Tanzania	Tanzania	G08120	SRR12882145	SAMN16521893	L3.1.1	2014	L3.1.1.i1
L3	S Africa	public	False	South Africa		G33222	SRR12882517	SAMN16522140	L3	2008	L3.1.1
L3	S and C Asia	public	False	Nepal	Makwanpur	G00271	ERR233378	SAMEA1877243	L3	2009	L3.1.1
L3	Tanzania	public	True	Tanzania	Tanzania	G08196	SRR12882124	SAMN16521894	L3	2014	L3.1.1
L3	S Africa	public	False	South Africa		G15775	SRR2101640	SAMN03648887	L3.1.1	missing	L3.1.1.i1
L3	S and C Asia	public	False	Nepal	Sindhupalchowk	G00277	ERR233383	SAMEA1877231	L3	2009	L3.1.1
L3	Malawi	public	False	Malawi		G16761	ERR176646	SAMEA1530905	L3	2000	L3.1.1
L3	Malawi	public	False	Malawi		G16760	ERR736877	SAMEA2661051	L3.1.1	missing	L3.1.1.i1
L3	Malawi	public	False	Malawi		G16763	ERR161145	SAMEA1485388	L3.1.1	1997	L3.1.1.i1
L3	Malawi	public	False	Malawi		G16762	ERR182044	SAMEA1556676	L3.1.1	2005	L3.1.1.i1
L3	Malawi	public	False	Malawi		G16765	ERR190357	SAMEA1569298	L3.1.1	1998	L3.1.1.i1
L3	Malawi	public	False	Malawi		G16764	ERR176577	SAMEA1530756	L3.1.1	1998	L3.1.1.i1
L3	Malawi	public	False	Malawi		G16766	ERR176668	SAMEA1530760	L3.1.1	2000	L3.1.1.i1
L3	Malawi	public	False	Malawi		G16768	ERR216906	SAMEA1688562	L3	1999	L3.1.1
L3	Tanzania	public	True	Tanzania	Tanzania	G04309	SRR12882281	SAMN16521895	L3.1.1	2014	L3.1.1.i1
L3	Tanzania	public	True	Tanzania	Tanzania	G32288	SRR12882162	SAMN16521896	L3.1.1	2017	L3.1.1.i1
L3	Uganda	public	False	Uganda		G16440	SRR1049583;SRR1049584	SAMN02380991	L3	missing	L3.2.2
L3	E Asia	public	False	South Korea		G16193	SRR1013595;SRR1013596	SAMN02360577	L3	missing	L3.1.1
L3	Tanzania	public	True	Tanzania	Tanzania	G32280	SRR12882167	SAMN16521897	L3.1.1	2017	L3.1.1.i1
L3	Eritrea	public	False	Eritrea	Eritrea	G00182	ERR234153	SAMEA1877096	L3	missing	L3.1.1
L3	S and C Asia	public	False	India		G19597	SRR1169500;SRR1172106	SAMN02599041	L3	2002	L3.1.1
L3	S and C Asia	public	False	Iran	Iran	G00185	ERR234158	SAMEA1877260	L3.1.1	missing	L3.1.1.i1
L3	Malawi	public	False	Malawi		G16901	ERR176576	SAMEA1530788	L3	1998	L3.1.1
L3	Malawi	public	False	Malawi		G16900	ERR181800	SAMEA1556634	L3.1.1	2006	L3.1.1.i1
L3	Malawi	public	False	Malawi		G16903	ERR216977	SAMEA1688525	L3	missing	L3.1.1
L3	W Asia	public	False	Turkey	Turkey	G00189	ERR234178	SAMEA1877220	L3	missing	L3.1.1
L3	Malawi	public	False	Malawi		G16905	ERR176498	SAMEA1530607	L3	1999	L3.1.1
L3	Malawi	public	False	Malawi		G16904	ERR176464	SAMEA1530735	L3.1.1	1996	L3.1.1.i1
L3	Tanzania	public	True	Tanzania	Tanzania	G08207	SRR12882715	SAMN16521898	L3	2014	L3.2.2
L3	Malawi	public	False	Malawi		G16906	ERR176497	SAMEA1530594	L3.1.1	1999	L3.1.1.i1
L3	Tanzania	public	True	Tanzania	Tanzania	G32266	SRR12882175	SAMN16521899	L3.1.1	2015	L3.1.1.i1
L3	Tanzania	public	True	Tanzania	Tanzania	G08198	SRR12882122	SAMN16521900	L3.1.1	2014	L3.1.1.i1
L3	Tanzania	public	True	Tanzania	Tanzania	G32265	SRR12882176	SAMN16521901	L3.1.1	2016	L3.1.1.i1
L3	Tanzania	public	True	Tanzania	Tanzania	G32262	SRR12882179	SAMN16521902	L3.1.1	2015	L3.1.1.i1
L3	Tanzania	public	True	Tanzania	Tanzania	G32263	SRR12882178	SAMN16521903	L3.1.1	2015	L3.1.1.i1
L3	Tanzania	public	True	Tanzania	Tanzania	G32260	SRR12882181	SAMN16521904	L3.1.1	2015	L3.1.1.i1
L3	Tanzania	public	True	Tanzania	Tanzania	G32261	SRR12882180	SAMN16521905	L3.1.1	2016	L3.1.1.i1
L3	Tanzania	public	True	Tanzania	Tanzania	G36196	SRR12882306	SAMN16521906	L3.1.1	2016	L3.1.1.i1
L3	Tanzania	public	True	Tanzania	Tanzania	G03246	SRR3724743	SAMN04276739	L3.1.1	2013	L3.1.1.i1
L3	Tanzania	public	True	Tanzania	Tanzania	G36197	SRR12882305	SAMN16521907	L3.1.1	2014	L3.1.1.i1
L3	Tanzania	public	True	Tanzania	Tanzania	G03241	SRR3724678	SAMN04276746	L3.1.1	2013	L3.1.1.i1
L3	Tanzania	public	True	Tanzania	Tanzania	G03243	SRR3724952	SAMN04276674	L3.1.1	2013	L3.1.1.i1
L3	Tanzania	public	True	Tanzania	Tanzania	G04915	SRR12882743	SAMN16521908	L3.1.1	2014	L3.1.1.i1
L3	Tanzania	public	True	Tanzania	Tanzania	G04911	SRR12882617	SAMN16521909	L3.1.1	2014	L3.1.1.i1
L3	Tanzania	public	True	Tanzania	Tanzania	G08102	SRR12882159	SAMN16521910	L3.1.1	2014	L3.1.1.i1
L3	Tanzania	public	True	Tanzania	Tanzania	G08107	SRR12882154	SAMN16521911	L3.1.1	2014	L3.1.1.i1
L3	Tanzania	public	True	Tanzania	Tanzania	G08105	SRR12882156	SAMN16521912	L3.1.1	2014	L3.1.1.i1
L3	Uganda	public	False	Uganda		G16516	SRR1049628	SAMN02381011	L3	missing	L3.2.2
L3	Tanzania	public	True	Tanzania	Tanzania	G08108	SRR12882152	SAMN16521913	L3	2014	L3.1.1
L3	Malawi	public	False	Malawi		G16834	ERR176657	SAMEA1530651	L3.1.1	1999	L3.1.1.i1
L3	Malawi	public	False	Malawi		G16836	ERR736881	SAMEA2661055	L3	missing	L3.1.1
L3	Malawi	public	False	Malawi		G16831	ERR163974	SAMEA1485462	L3.1.1	2004	L3.1.1.i1
L3	Malawi	public	False	Malawi		G16830	ERR212027	SAMEA1569129	L3.1.1	2000	L3.1.1.i1
L3	Malawi	public	False	Malawi		G16832	ERR190407	SAMEA1569236	L3.1.1	2006	L3.1.1.i1
L3	Tanzania	public	True	Tanzania	Tanzania	G08200	SRR12882121	SAMN16521914	L3.1.1	2014	L3.1.1.i1
L3	Djibouti	public	False	Djibouti		G22755	SRR5818568	SAMN07344712	L3	missing	L3.1.1
L3	Malawi	public	False	Malawi		G16839	ERR216937	SAMEA1688486	L3.1.1	2008	L3.1.1.i1
L3	Malawi	public	False	Malawi		G16838	ERR323097	SAMEA1966175	L3.1.1	missing	L3.1.1.i1
L3	Tanzania	public	True	Tanzania	Tanzania	G36124	SRR12882407	SAMN16521915	L3.1.1	2016	L3.1.1.i1
L3	S and C Asia	public	False	India		G42247	SRR5341365	SAMN06579057	L3	2014	L3.1
L3	S and C Asia	public	False	India		G42245	SRR5341363	SAMN06579059	L3	2014	L3.1.1
L3	S and C Asia	public	False	India		G19688	SRR1173112;SRR1173366	SAMN02599133	L3.1.2	2003	L3.1.1.i2
L3	Tanzania	public	True	Tanzania	Tanzania	G36203	SRR12882302	SAMN16521916	L3	2016	L3.2.2
L3	Uganda	public	False	Uganda		G16536	SRR1049639;SRR1049640	SAMN02381017	L3	missing	L3.2.2
L3	Ethiopia	public	False	Ethiopia	Ethiopia	G22212	ERR2704678	SAMEA4791102	L3	1999	L3.1.1
L3	S Africa	public	False	South Africa		G15625	SRR2101489	SAMN03648736	L3	missing	L3.1.1
L3	Tanzania	public	False	Tanzania	Tanzania	G08202	SRR12882720	SAMN16521917	L3.1.1	2014	undefined
L3	Uganda	public	False	Uganda		G22528	SRR1173334	SAMN02567766	L3	2001	L3.2.2
L3	S Africa	public	False	South Africa		G25764	SRR12882608	SAMN16522141	L3	2015	L3.1.1
L3	Tanzania	public	True	Tanzania	Tanzania	G36207	SRR12882300	SAMN16521918	L3.1.1	2016	L3.1.1.i1
L3	Tanzania	public	True	Tanzania	Tanzania	G26920	SRR12882217	SAMN16521919	L3.1.1	2016	L3.1.1.i1
L3	Tanzania	public	True	Tanzania	Tanzania	G26922	SRR12882216	SAMN16521920	L3.1.1	2016	L3.1.1.i1
L3	Tanzania	public	True	Tanzania	Tanzania	G26924	SRR12882214	SAMN16521921	L3.1.1	2016	L3.1.1.i1
L3	Tanzania	public	True	Tanzania	Tanzania	G26925	SRR12882213	SAMN16521922	L3.1.1	2016	L3.1.1.i1
L3	Tanzania	public	True	Tanzania	Tanzania	G26926	SRR12882212	SAMN16521923	L3.1.1	2016	L3.1.1.i1
L3	Tanzania	public	True	Tanzania	Tanzania	G26927	SRR12882211	SAMN16521924	L3.1.1	2016	L3.1.1.i1
L3	Tanzania	public	True	Tanzania	Tanzania	G26928	SRR12882209	SAMN16521925	L3.1.1	2016	L3.1.1.i1
L3	Tanzania	public	True	Tanzania	Tanzania	G26929	SRR12882208	SAMN16521926	L3.1.1	2016	L3.1.1.i1
L3	S Africa	public	False	South Africa		G18975	SRR1172969;SRR1175029	SAMN02586091	L3.1.1	missing	L3.1.1.i1
L3	Ethiopia	public	False	Ethiopia		G26480	ERR1200659	SAMEA3721585	L3	missing	L3.1.1
L3	S and C Asia	public	False	India		G42336	SRR5341454	SAMN06578968	L3.1.2	2014	L3.1.1.i2
L3	S and C Asia	public	False	India		G42334	SRR5341452	SAMN06578970	L3	2014	L3.1.1
L3	S and C Asia	public	False	India		G42332	SRR5341450	SAMN06578972	L3	2014	L3.1.1
L3	S and C Asia	public	False	India		G42238	SRR5341356	SAMN06579066	L3	2014	L3.1.1
L3	S and C Asia	public	False	India		G42330	SRR5341448	SAMN06578974	L3	2014	L3.1.1
L3	S Africa	public	False	South Africa		G15750	SRR2101614	SAMN03648861	L3.1.1	missing	L3.1.1.i1
L3	W and C Africa	public	False	Democratic Republic of the Congo	Democratic Republic of the Congo	G04045	SRR3724669	SAMN04276795	L3	2014	L3.1.1
L3	S and C Asia	public	False	India		G19611	SRR1169539;SRR1172136	SAMN02599048	L3.1.2	2002	L3.1.1.i2
L3	S Africa	public	False	Botswana		G08231	SRR12882497	SAMN16522124	L3.1.1	2013	L3.1.1.i1
L3	S and C Asia	public	False	India		G19613	SRR1172826;SRR1175113	SAMN02599049	L3.1.2.1	2002	L3.1.1.i2
L3	Tanzania	public	False	Tanzania	Tanzania	G20078	ERR4423660;ERR4423661	SAMEA6797900	L3.1.1	2014	undefined
L3	Tanzania	public	True	Tanzania	Tanzania	G04903	SRR12882623	SAMN16521927	L3.1.1	2014	L3.1.1.i1
L3	Tanzania	public	True	Tanzania	Tanzania	G08204	SRR12882718	SAMN16521928	L3.1.1	2014	L3.1.1.i1
L3	Tanzania	public	True	Tanzania	Tanzania	G32141	SRR12882348	SAMN16521929	L3.1.1	2016	L3.1.1.i1
L3	Tanzania	public	True	Tanzania	Tanzania	G08206	SRR12882716	SAMN16521930	L3.1.1	2014	L3.1.1.i1
L3	Djibouti	public	False	Djibouti		G22826	SRR5818639	SAMN07344615	L3	missing	L3.1.1
L3	S and C Asia	public	False	India		G42263	SRR5341381	SAMN06579041	L3	2014	L3.1.1
L3	Tanzania	public	False	Tanzania	Tanzania	G22175	ERR4423767;ERR4423768	SAMEA6797972	L3.1.1	2013	undefined
L3	Tanzania	public	True	Tanzania	Tanzania	G36164	SRR12882386	SAMN16521931	L3.1.1	2016	L3.1.1.i1
L3	Tanzania	public	True	Tanzania	Tanzania	G36135	SRR12882398	SAMN16521932	L3.1.1	2016	L3.1.1.i1
L3	S and C Asia	public	False	India		G42265	SRR5341383	SAMN06579039	L3	2014	L3.1.1
L3	Tanzania	public	True	Tanzania	Tanzania	G33411	SRR12882510	SAMN16521933	L3.1.1	2016	L3.1.1.i1
L3	Tanzania	public	True	Tanzania	Tanzania	G36162	SRR12882388	SAMN16521934	L3.1.1	2016	L3.1.1.i1
L3	S and C Asia	public	False	India		G25240	SRR5341263	SAMN06473154	L3.1.2	2014	L3.1.1.i2
L3	S and C Asia	public	False	India		G25243	SRR5341266	SAMN06473151	L3	2006	L3.1.1
L3	S and C Asia	public	False	India		G25244	SRR5341267	SAMN06473150	L3	2004	L3.1.1
L3	Tanzania	public	True	Tanzania	Tanzania	G33414	SRR12882508	SAMN16521935	L3.1.1	2016	L3.1.1.i1
L3	Uganda	public	False	Uganda		G25246	ERR987696	SAMEA3512712	L3.1.1	missing	L3.1.1.i1
L3	Tanzania	public	True	Tanzania	Tanzania	G32284	SRR12882165	SAMN16521936	L3.1.1	2017	L3.1.1.i1
L3	Tanzania	public	True	Tanzania	Tanzania	G32935	SRR12882522	SAMN16521937	L3.1.1	2015	L3.1.1.i1
L3	Tanzania	public	True	Tanzania	Tanzania	G21771	SRR12882375	SAMN16521938	L3.1.1	2015	L3.1.1.i1
L3	Tanzania	public	True	Tanzania	Tanzania	G06457	SRR12882026	SAMN16521939	L3	2014	L3.1.1
L3	Tanzania	public	True	Tanzania	Tanzania	G32902	SRR12882069	SAMN16521940	L3.1.1	2017	L3.1.1.i1
L3	Tanzania	public	True	Tanzania	Tanzania	G06450	SRR12882033	SAMN16521941	L3.1.1	2014	L3.1.1.i1
L3	Tanzania	public	False	Tanzania	Tanzania	G20107	ERR4423702;ERR4423703	SAMEA6797919	L3.1.1	2013	undefined
L3	S Africa	public	False	South Africa	South Africa	G05081	SRR3725683	SAMN04521974	L3	2014	L3.1.1
L3	S and C Asia	public	False	India		G42267	SRR5341385	SAMN06579037	L3	2014	L3.1.1
L3	S Africa	public	False	South Africa		G33248	SRR12882516	SAMN16522142	L3	2009	L3.1.1
L3	Tanzania	public	True	Tanzania	Tanzania	G03249	SRR3724822	SAMN04276736	L3.1.1	2013	L3.1.1.i1
L3	Tanzania	public	False	Tanzania	Tanzania	G20076	ERR4423656;ERR4423657	SAMEA6797898	L3.1.1	2013	undefined
L3	Tanzania	public	True	Tanzania	Tanzania	G08205	SRR12882717	SAMN16521942	L3.1.1	2014	L3.1.1.i1
L3	Tanzania	public	False	Tanzania	Tanzania	G22171	ERR4423761;ERR4423762	SAMEA6797969	L3.1.1	2013	undefined
L3	S and C Asia	public	False	India	India	G02471	SRR12882611	SAMN16521943	L3	2003	L3.1.1
L3	Tanzania	public	True	Tanzania	Tanzania	G04999	SRR12882738	SAMN16521944	L3.1.1	2014	L3.1.1.i1
L3	S Africa	public	False	South Africa		G32593	SRR12882086		L3	2010	L3.1.1
L3	E Asia	public	False	China		G26667	ERR2179683	SAMEA104357478	L3	2007	L3.1.1
L3	E Asia	public	False	China		G26665	ERR2179859	SAMEA104357654	L3	2007	L3.1.1
L3	E Asia	public	False	China		G26664	ERR2179612	SAMEA104357407	L3	2007	L3.1.1
L3	E Asia	public	False	China		G26663	ERR2179663	SAMEA104357458	L3	2007	L3.1.1
L3	Tanzania	public	False	Tanzania	Tanzania	G07484	SRR5535909	SAMN06251258	L3.1.1	2014	undefined
L3	S and C Asia	public	False	Pakistan		G17231	ERR688016	SAMEA3139827	L3	missing	L3.1.1
L3	E Asia	public	False	China		G26669	ERR2179852	SAMEA104357647	L3	2007	L3.1.1
L3	Ethiopia	public	False	Ethiopia	Ethiopia	G02453	ERR1367628	SAMEA3715687	L3.1.1	2007	L3.1.1.i1
L3	Eritrea	public	False	Eritrea	Eritrea	G02450	SRR12882498	SAMN16521946	L3	2008	L3.1.1
L3	Ethiopia	public	False	Ethiopia	Ethiopia	G02458	SRR12882566	SAMN16521947	L3	2001	L3.1.1
L3	Tanzania	public	True	Tanzania	Tanzania	G32911	SRR12882064	SAMN16521948	L3.1.1	2017	L3.1.1.i1
L3	Tanzania	public	True	Tanzania	Tanzania	G32912	SRR12882063	SAMN16521949	L3	2017	L3.1.1
L3	S and C Asia	public	False	Pakistan		G17237	ERR688022	SAMEA3139833	L3	missing	L3.1.1
L3	Tanzania	public	True	Tanzania	Tanzania	G32916	SRR12882059	SAMN16521950	L3.1.1	2017	L3.1.1.i1
L3	Malawi	public	False	Malawi		G16835	ERR212024	SAMEA1569152	L3	1997	L3.1.1
L3	S and C Asia	public	False	India		G42341	SRR5341459	SAMN06578963	L3	2014	L3.1.1
L3	S and C Asia	public	False	India		G42229	SRR5341347	SAMN06579075	L3	2014	L3.2.1
L3	Malawi	public	False	Malawi		G16837	ERR212026	SAMEA1569118	L3.1.1	1998	L3.1.1.i1
L3	S Africa	public	False	South Africa		G15439	SRR2101302	SAMN03648549	L3	missing	L3.1.1
L3	N Africa	public	False	Sudan	Sudan	G04281	SRR12882257	SAMN16521766	L3	missing	L3.1.1
L3	Tanzania	public	True	Tanzania	Tanzania	G04856	SRR12882631	SAMN16521951	L3.1.2.1	2014	L3.1.1.i2
L3	Tanzania	public	False	Tanzania	Tanzania	G07483	SRR5535892	SAMN06251257	L3.1.1	2013	undefined
L3	Ethiopia	public	False	Ethiopia	Ethiopia	G04283	SRR12882253	SAMN16521767	L3	missing	L3.1.1
L3	Malawi	public	False	Malawi		G16754	ERR126644	SAMEA1465941	L3.1.1	2009	L3.1.1.i1
L3	Malawi	public	False	Malawi		G16755	ERR181797	SAMEA1556641	L3	2008	L3.1.1
L3	Malawi	public	False	Malawi		G16756	ERR181693	SAMEA1556726	L3.1.1	2006	L3.1.1.i1
L3	Malawi	public	False	Malawi		G16757	ERR126620	SAMEA1465951	L3.1.1	2009	L3.1.1.i1
L3	Malawi	public	False	Malawi		G16750	ERR212139	SAMEA1569261	L3	2009	L3.1.1
L3	Malawi	public	False	Malawi		G16752	ERR161062	SAMEA1485330	L3	2003	L3.1.1
L3	Tanzania	public	True	Tanzania	Tanzania	G32295	SRR12882090	SAMN16521952	L3.1.1	2017	L3.1.1.i1
L3	W Asia	public	False	Georgia		G32071	SRR12882427	SAMN16521773	L3	2014	L3.1.2
L3	W Asia	public	False	Saudi Arabia		G26549	ERR2145515	SAMEA104326191	L3	missing	L3.1.1
L3	S and C Asia	public	False	India		G19568	SRR1169483;SRR1174826	SAMN02599011	L3	2002	L3.1.1
L3	S and C Asia	public	False	Afghanistan	Afghanistan	G00198	ERR234189	SAMEA1877247	L3	missing	L3.1.1
L3	Tanzania	public	True	Tanzania	Tanzania	G32275	SRR12882168	SAMN16521953	L3.1.1	2017	L3.1.1.i1
L3	Tanzania	public	True	Tanzania	Tanzania	G32179	SRR12882330	SAMN16521954	L3.1.1	2016	L3.1.1.i1
L3	Tanzania	public	True	Tanzania	Tanzania	G06460	SRR12882024	SAMN16521955	L3.1.1	2014	L3.1.1.i1
L3	Tanzania	public	True	Tanzania	Tanzania	G32270	SRR12882171	SAMN16521956	L3	2017	L3.1.1
L3	Tanzania	public	True	Tanzania	Tanzania	G32272	SRR12882169	SAMN16521957	L3.1.1	2017	L3.1.1.i1
L3	W Asia	public	False	Saudi Arabia		G26542	ERR2145508	SAMEA104326184	L3	missing	L3.2.2
L3	Tanzania	public	True	Tanzania	Tanzania	G32174	SRR12882333	SAMN16521958	L3	2017	L3.1.1
L3	Tanzania	public	True	Tanzania	Tanzania	G32175	SRR12882332	SAMN16521959	L3.1.2	2014	L3.1.1.i2
L3	Tanzania	public	True	Tanzania	Tanzania	G03252	SRR12882757	SAMN16521960	L3.1.1	2013	L3.1.1.i1
L3	W Asia	public	False	Saudi Arabia		G26529	ERR2145495	SAMEA104326171	L3	missing	L3.1.1
L3	Tanzania	public	True	Tanzania	Tanzania	G36113	SRR12882415	SAMN16521961	L3.1.1	2016	L3.1.1.i1
L3	Tanzania	public	True	Tanzania	Tanzania	G32186	SRR12882326	SAMN16521962	L3.1.1	2017	L3.1.1.i1
L3	Tanzania	public	True	Tanzania	Tanzania	G32185	SRR12882327	SAMN16521963	L3.1.1	2017	L3.1.1.i1
L3	Tanzania	public	True	Tanzania	Tanzania	G08115	SRR12882149	SAMN16521964	L3.1.1	2014	L3.1.1.i1
L3	Tanzania	public	True	Tanzania	Tanzania	G08117	SRR12882147	SAMN16521965	L3.1.1	2014	L3.1.1.i1
L3	Tanzania	public	True	Tanzania	Tanzania	G08118	SRR12882146	SAMN16521966	L3.1.1	2014	L3.1.1.i1
L3	Uganda	public	False	Uganda		G16623	SRR1049733;SRR1049734	SAMN02381042	L3	missing	L3.1.1
L3	Malawi	public	False	Malawi		G16800	ERR161082	SAMEA1485345	L3.1.1	2004	L3.1.1.i1
L3	Malawi	public	False	Malawi		G16802	ERR161200	SAMEA1485337	L3.1.1	2002	L3.1.1.i1
L3	Malawi	public	False	Malawi		G16803	ERR181717	SAMEA1556855	L3.1.1	2005	L3.1.1.i1
L3	Malawi	public	False	Malawi		G16805	ERR161061	SAMEA1485236	L3	2003	L3.1.1
L3	Malawi	public	False	Malawi		G16806	ERR176603	SAMEA1530870	L3.1.1	1997	L3.1.1.i1
L3	Malawi	public	False	Malawi		G16807	ERR176481	SAMEA1530695	L3.1.1	1998	L3.1.1.i1
L3	Malawi	public	False	Malawi		G16808	ERR181713	SAMEA1556878	L3.1.1	2007	L3.1.1.i1
L3	S Africa	public	False	South Africa		G18390	SRR1165655;SRR1167351	SAMN02403591	L3.1.1	missing	L3.1.1.i1
L3	S and C Asia	public	False	India		G42244	SRR5341362	SAMN06579060	L3	2014	L3.1.1
L3	Tanzania	public	True	Tanzania	Tanzania	G32269	SRR12882172	SAMN16521967	L3.1.1	2015	L3.1.1.i1
L3	W Asia	public	False	Georgia		G02733	SRR12882761	SAMN16521774	L3	2012	L3.1.1
L3	S Africa	public	False	South Africa		G15616	SRR2101480	SAMN03648727	L3.1.1	missing	L3.1.1.i1
L3	S and C Asia	public	False	India		G19605	SRR1169484;SRR1172186	SAMN02599045	L3	2002	L3.1.1
L3	S and C Asia	public	False	India		G19765	SRR1173644	SAMN02599119	L3.1.2	2003	L3.1.1.i2
L3	Uganda	public	False	Uganda		G16522	SRR1049631;SRR1049632	SAMN02381013	L3.1.2.1	missing	L3.1.1.i2
L3	S and C Asia	public	False	India		G19763	SRR1172992;SRR1173693	SAMN02599121	L3	2003	L3.1.1
L3	Tanzania	public	True	Tanzania	Tanzania	G36137	SRR12882396	SAMN16521968	L3.1.1	2016	L3.1.1.i1
L3	Tanzania	public	True	Tanzania	Tanzania	G36209	SRR12882299	SAMN16521969	L3.1.1	2015	L3.1.1.i1
L3	Uganda	public	False	Uganda		G22534	SRR1173279	SAMN02567763	L3	2001	L3.2.2
L3	Tanzania	public	True	Tanzania	Tanzania	G32160	SRR12882339	SAMN16521970	L3.1.1	2017	L3.1.1.i1
L3	Uganda	public	False	Uganda		G16475	SRR1049603;SRR1049604	SAMN02381000	L3	missing	L3.2.2
L3	Tanzania	public	True	Tanzania	Tanzania	G08134	SRR12882135	SAMN16521971	L3.1.1	2014	L3.1.1.i1
L3	Tanzania	public	True	Tanzania	Tanzania	G26936	SRR12882202	SAMN16521972	L3	2016	L3.1.1
L3	Tanzania	public	True	Tanzania	Tanzania	G26933	SRR12882204	SAMN16521973	L3.1.1	2016	L3.1.1.i1
L3	Tanzania	public	True	Tanzania	Tanzania	G26931	SRR12882206	SAMN16521974	L3.1.1	2016	L3.1.1.i1
L3	Tanzania	public	True	Tanzania	Tanzania	G26930	SRR12882207	SAMN16521975	L3.1.1	2016	L3.1.1.i1
L3	S and C Asia	public	False	India		G42348	SRR5341466	SAMN06578956	L3	2014	L3.1.1
L3	S and C Asia	public	False	India		G42221	SRR5341339	SAMN06579083	L3	2014	L3.1.1
L3	S and C Asia	public	False	India		G42222	SRR5341340	SAMN06579082	L3	2014	L3.1.1
L3	S and C Asia	public	False	India		G42342	SRR5341460	SAMN06578962	L3	2014	L3.1.1
L3	Tanzania	public	True	Tanzania	Tanzania	G25811	SRR12882597	SAMN16521976	L3.1.1	2015	L3.1.1.i1
L3	S and C Asia	public	False	India		G42346	SRR5341464	SAMN06578958	L3	2014	L3.1.1
L3	Tanzania	public	True	Tanzania	Tanzania	G25810	SRR12882598	SAMN16521977	L3.1.1	2015	L3.1.1.i1
L3	Djibouti	public	False	Djibouti		G22821	SRR5818634	SAMN07344618	L3	missing	L3.1.1
L3	S Africa	public	False	South Africa		G15823	SRR2101688	SAMN03648935	L3.1.1	missing	L3.1.1.i1
L3	S Africa	public	False	South Africa		G18631	SRR1165657;SRR1167374	SAMN02403539	L3.1.1	missing	L3.1.1.i1
L3	Tanzania	public	True	Tanzania	Tanzania	G08217	SRR12882708	SAMN16521978	L3.1.1	2014	L3.1.1.i1
L3	Tanzania	public	True	Tanzania	Tanzania	G36174	SRR12882321	SAMN16521979	L3.1.1	2016	L3.1.1.i1
L3	Tanzania	public	True	Tanzania	Tanzania	G36173	SRR12882381	SAMN16521980	L3.1.1	2016	L3.1.1.i1
L3	Tanzania	public	True	Tanzania	Tanzania	G36170	SRR12882383	SAMN16521981	L3.1.1	2014	L3.1.1.i1
L3	Tanzania	public	True	Tanzania	Tanzania	G36171	SRR12882382	SAMN16521982	L3.1.1	2016	L3.1.1.i1
L3	S Africa	public	False	South Africa		G18783	SRR1180384;SRR1180387	SAMN02585893	L3.1.1	missing	L3.1.1.i1
L3	Tanzania	public	True	Tanzania	Tanzania	G36125	SRR12882405	SAMN16521983	L3.1.2	2016	L3.1.1.i2
L3	S and C Asia	public	False	India	India	G21320	ERR2704675;ERR2704697;ERR2704696	SAMEA4791099	L3	2010	L3.1.1
L3	Tanzania	public	True	Tanzania	Tanzania	G08133	SRR12882136	SAMN16521984	L3	2014	L3.1.1
L3	W and C Africa	public	False	Republic of Congo		G25482	ERR552356	SAMEA2534592	L3	missing	L3.1.1
L3	E Asia	public	False	China		G17269	ERR108163	SAMEA1317661	L3	missing	L3.1.1
L3	E Asia	public	False	China		G17268	ERR171128	SAMEA1523378	L3.1.1	missing	L3.1.1.i1
L3	Ethiopia	public	False	Ethiopia	Ethiopia	G00919	ERR234218	SAMEA1877166	L3	missing	L3.1.1
L3	S and C Asia	public	False	Afghanistan	Afghanistan	G22216	ERR2704693	SAMEA4791117	L3	2005	L3.1.2
L3	S and C Asia	public	False	Pakistan		G17261	ERR688049	SAMEA3139860	L3	missing	L3.1.1
L3	S and C Asia	public	False	Pakistan		G17260	ERR688048	SAMEA3139859	L3	missing	L3.1.1
L3	E Asia	public	False	China		G17267	ERR171129	SAMEA1523373	L3.1.1	missing	L3.1.1.i1
L3	E Asia	public	False	China		G17266	ERR108164	SAMEA1317675	L3	missing	L3.1.1
L3	S and C Asia	public	False	India		G42270	SRR5341388	SAMN06579034	L3	2014	L3.1.1
L3	Tanzania	public	True	Tanzania	Tanzania	G25804	SRR12882602	SAMN16521985	L3.1.1	2015	L3.1.1.i1
L3	Tanzania	public	False	Tanzania	Tanzania	G25800	SRR12882606	SAMN16521986	L3.1.1	2015	undefined
L3	Tanzania	public	True	Tanzania	Tanzania	G25801	SRR12882605	SAMN16521987	L3.1.1	2016	L3.1.1.i1
L3	Uganda	public	False	Uganda		G25258	ERR987708	SAMEA3512724	L3	missing	L3.1.1
L3	Tanzania	public	True	Tanzania	Tanzania	G32225	SRR12882648	SAMN16521988	L3.1.1	2014	L3.1.1.i1
L3	Uganda	public	False	Uganda		G25250	ERR987700	SAMEA3512716	L3.1.2.1	missing	L3.1.1.i2
L3	Tanzania	public	False	Tanzania	Tanzania	G36206	SRR12882301	SAMN16521989	L3.1.1	2014	undefined
L3	Tanzania	public	True	Tanzania	Tanzania	G06449	SRR12882034	SAMN16521990	L3	2014	L3.1
L3	S and C Asia	public	False	India		G25226	SRR5341249	SAMN06473168	L3.1.1	2006	L3.1.1.i1
L3	S and C Asia	public	False	India		G42276	SRR5341394	SAMN06579028	L3	2014	L3.1.1
L3	Eritrea	public	False	Eritrea	Eritrea	G04269	SRR12882271	SAMN16521768	L3	missing	L3.1.1
L3	S Africa	public	False	South Africa	South Africa	G05094	SRR5535776	SAMN04521987	L3	2014	L3.1.1
L3	Tanzania	public	True	Tanzania	Tanzania	G21829	SRR12882010	SAMN16521991	L3.1.1	2014	L3.1.1.i1
L3	Tanzania	public	True	Tanzania	Tanzania	G06478	SRR12882021	SAMN16521992	L3.1.1	2014	L3.1.1.i1
L3	Tanzania	public	True	Tanzania	Tanzania	G32929	SRR12882526	SAMN16521993	L3	2017	L3.1.1
L3	SE Asia (mainland)	public	False	Thailand		G34533	ERR752276	SAMEA2783034	L3	2006	L3.2
L3	Djibouti	public	False	Djibouti		G22845	SRR5818658	SAMN07344632	L3	missing	L3.1.1
L3	S and C Asia	public	False	India		G42274	SRR5341392	SAMN06579030	L3	2014	L3.1.1
L3	Djibouti	public	False	Djibouti		G22843	SRR5818656	SAMN07344630	L3	missing	L3.1.1
L3	Kenya	public	False	Kenya	Kenya	G04274	SRR12882266	SAMN16521769	L3	missing	L3.2.2
L3	Tanzania	public	True	Tanzania	Tanzania	G26923	SRR12882215	SAMN16521994	L3.1.1	2016	L3.1.1.i1
L3	N Africa	public	False	Sudan	Sudan	G04284	SRR12882057	SAMN16521770	L3	missing	L3.1.1
L3	Tanzania	public	True	Tanzania	Tanzania	G36178	SRR12882319	SAMN16521995	L3.1.1	2016	L3.1.1.i1
L3	Tanzania	public	True	Tanzania	Tanzania	G04907	SRR12882620	SAMN16521996	L3.1.1	2014	L3.1.1.i1
L3	Tanzania	public	True	Tanzania	Tanzania	G32236	SRR12882194	SAMN16521997	L3.1.1	2017	L3.1.1.i1
L3	Tanzania	public	True	Tanzania	Tanzania	G36179	SRR12882318	SAMN16521998	L3.1.1	2016	L3.1.1.i1
L3	Tanzania	public	True	Tanzania	Tanzania	G04904	SRR12882622	SAMN16521999	L3.1.1	2014	L3.1.1.i1
L3	Tanzania	public	False	Tanzania	Tanzania	G20104	ERR4423696;ERR4423697	SAMEA6797916	L3.1.1	2013	undefined
L3	Malawi	public	False	Malawi		G16902	ERR161040	SAMEA1485384	L3.1.1	2003	L3.1.1.i1
L3	S Africa	public	False	South Africa	Unknown	G01860	ERR1633926	SAMEA4441576	L3.1.1	2010	L3.1.1.i1
L3	S and C Asia	public	False	India		G42275	SRR5341393	SAMN06579029	L3.1.1	2014	L3.1.1.i1
L3	Tanzania	public	True	Tanzania	Tanzania	G36180	SRR12882317	SAMN16522000	L3.1.1	2016	L3.1.1.i1
L3	Somalia	public	False	Somalia	Somalia	G04273	SRR12882267	SAMN16521771	L3	missing	L3.1.1
L3	Tanzania	public	True	Tanzania	Tanzania	G32907	SRR12882065	SAMN16522001	L3.1.1	2017	L3.1.1.i1
L3	Tanzania	public	True	Tanzania	Tanzania	G32905	SRR12882066	SAMN16522002	L3	2016	L3.1.1
L3	Tanzania	public	True	Tanzania	Tanzania	G32904	SRR12882067	SAMN16522003	L3.1.1	2017	L3.1.1.i1
L3	S and C Asia	public	False	Pakistan	Pakistan	G02445	SRR12882153	SAMN16522004	L3	2003	L3.1.1
L3	S and C Asia	public	False	India	India	G02447	SRR12882131	SAMN16522006	L3.1.2	2003	L3.1.1.i2
L3	Eritrea	public	False	Eritrea	Eritrea	G02446	SRR12882142	SAMN16522007	L3	2007	L3.1.1
L3	S and C Asia	public	False	Afghanistan	Afghanistan	G02449	SRR12882710	SAMN16522008	L3	2006	L3.1.2
L3	S and C Asia	public	False	India	India	G02448	SRR12882120	SAMN16522009	L3	2006	L3.1.2
L3	Ethiopia	public	False	Ethiopia		G26467	ERR1200645	SAMEA3721571	L3	missing	L3.1.1
L3	S Africa	public	False	Botswana	Botswana	G21909	SRR12882568	SAMN16522125	L3.1.1	2013	L3.1.1.i1
L3	S Africa	public	False	South Africa		G33187	SRR12882519	SAMN16522144	L3	2010	L3.1.1
L3	S Africa	public	False	South Africa		G33180	SRR12882520	SAMN16522145	L3.1.1	2011	L3.1.1.i1
L3	Ethiopia	public	False	Ethiopia		G26460	ERR1200638	SAMEA3721564	L3	missing	L3.2.2
L3	Tanzania	public	True	Tanzania	Tanzania	G32886	SRR12882078	SAMN16522010	L3.1.1	2017	L3.1.1.i1
L3	S and C Asia	public	False	India		G42236	SRR5341354	SAMN06579068	L3	2014	L3.1.1
L3	Tanzania	public	True	Tanzania	Tanzania	G36225	SRR12882287	SAMN16522011	L3.1.1	2016	L3.1.1.i1
L3	S and C Asia	public	False	India		G42237	SRR5341355	SAMN06579067	L3	2014	L3.1.1
L3	Uganda	public	False	Uganda		G02660	SRR12882766	SAMN16522131	L3.1.1	missing	L3.1.1.i1
L3	Uganda	public	False	Uganda		G02662	SRR12882765	SAMN16522132	L3	missing	L3.2.2
L3	S and C Asia	public	False	India		G42234	SRR5341352	SAMN06579070	L3	2014	L3.1.1
L3	Tanzania	public	True	Tanzania	Tanzania	G32888	SRR12882076	SAMN16522012	L3.1.1	2018	L3.1.1.i1
L3	Tanzania	public	True	Tanzania	Tanzania	G36117	SRR12882411	SAMN16522013	L3.1.1	2015	L3.1.1.i1
L3	Uganda	public	False	Uganda		G04843	SRR12882636	SAMN16522133	L3	missing	L3.2.2
L3	S and C Asia	public	False	India		G42232	SRR5341350	SAMN06579072	L3	2014	L3.1.1
L3	Tanzania	public	True	Tanzania	Tanzania	G32239	SRR12882192	SAMN16522014	L3.1.1	2016	L3.1.1.i1
L3	Malawi	public	False	Malawi		G16749	ERR181718	SAMEA1556881	L3.1.1	2005	L3.1.1.i1
L3	Malawi	public	False	Malawi		G16748	ERR163945	SAMEA1485341	L3	2004	L3.1.1
L3	Uganda	public	False	Uganda		G16427	SRR1049577;SRR1049578	SAMN02380989	L3.1.1	missing	L3.1.1.i1
L3	Tanzania	public	True	Tanzania	Tanzania	G21798	SRR12882362	SAMN16522015	L3.1.1	2014	L3.1.1.i1
L3	Tanzania	public	True	Tanzania	Tanzania	G21799	SRR12882361	SAMN16522016	L3.1.1	2015	L3.1.1.i1
L3	Malawi	public	False	Malawi		G16742	ERR181773	SAMEA1556584	L3	2005	L3.1.1
L3	Malawi	public	False	Malawi		G16741	ERR163966	SAMEA1485317	L3.1.1	2004	L3.1.1.i1
L3	Malawi	public	False	Malawi		G16747	ERR126616	SAMEA1465929	L3.1.1	2008	L3.1.1.i1
L3	Malawi	public	False	Malawi		G16746	ERR190391	SAMEA1569179	L3	2000	L3.1.1
L3	Malawi	public	False	Malawi		G16745	ERR181856	SAMEA1556823	L3.1.1	2008	L3.1.1.i1
L3	Malawi	public	False	Malawi		G16744	ERR323065	SAMEA2040657	L3.1.1	missing	L3.1.1.i1
L3	E Asia	public	False	China		G26681	ERR2179847	SAMEA104357642	L3	2007	L3.1.1
L3	E Asia	public	False	China		G26680	ERR2179842	SAMEA104357637	L3	2007	L3.1.2
L3	E Asia	public	False	China		G26683	ERR2179681	SAMEA104357476	L3	2007	L3.1.1
L3	E Asia	public	False	China		G26682	ERR2179615	SAMEA104357410	L3	2007	L3.1.2
L3	S and C Asia	public	False	India		G19448	SRR1172751;SRR1175173	SAMN02599156	L3.1.2.1	2003	L3.1.1.i2
L3	Tanzania	public	False	Tanzania	Tanzania	G20105	ERR4423698;ERR4423699	SAMEA6797917	L3.1.1	2013	undefined
L3	Tanzania	public	True	Tanzania	Tanzania	G36119	SRR12882409	SAMN16522017	L3.1.1	2016	L3.1.1.i1
L3	Tanzania	public	True	Tanzania	Tanzania	G32169	SRR12882334	SAMN16522018	L3.1.1	2017	L3.1.1.i1
L3	Tanzania	public	True	Tanzania	Tanzania	G32168	SRR12882335	SAMN16522019	L3.1.1	2017	L3.1.1.i1
L3	Tanzania	public	True	Tanzania	Tanzania	G32243	SRR12882190	SAMN16522020	L3.1.1	2016	L3.1.1.i1
L3	S Africa	public	False	South Africa		G15698	SRR2101562	SAMN03648809	L3	missing	L3.1.1
L3	Tanzania	public	True	Tanzania	Tanzania	G32245	SRR12882189	SAMN16522021	L3.1.1	2014	L3.1.1.i1
L3	Tanzania	public	True	Tanzania	Tanzania	G32165	SRR12882338	SAMN16522022	L3.1.1	2017	L3.1.1.i1
L3	Tanzania	public	True	Tanzania	Tanzania	G32167	SRR12882337	SAMN16522023	L3.1.1	2017	L3.1.1.i1
L3	S Africa	public	False	South Africa		G15693	SRR2101557	SAMN03648804	L3.1.1	missing	L3.1.1.i1
L3	W Asia	public	False	Saudi Arabia		G26537	ERR2145503	SAMEA104326179	L3	missing	L3.1
L3	S and C Asia	public	False	India	India	G00281	ERR233387	SAMEA1877160	L3	missing	L3.1.1
L3	S and C Asia	public	False	Nepal	Kathmandu	G00285	ERR233391	SAMEA1877085	L3	2010	L3.1.1
L3	Tanzania	public	True	Tanzania	Tanzania	G32234	SRR12882638	SAMN16522024	L3.1.1	2017	L3.1.1.i1
L3	Tanzania	public	True	Tanzania	Tanzania	G08128	SRR12882140	SAMN16522025	L3.1.1	2014	L3.1.1.i1
L3	Tanzania	public	True	Tanzania	Tanzania	G08129	SRR12882139	SAMN16522026	L3.1.1	2014	L3.1.1.i1
L3	Malawi	public	False	Malawi		G16738	ERR181893	SAMEA1556594	L3.1.1	2001	L3.1.1.i1
L3	Malawi	public	False	Malawi		G16739	ERR161053	SAMEA1485415	L3	2003	L3.1.1
L3	Malawi	public	False	Malawi		G16736	ERR212031	SAMEA1569267	L3.1.1	1999	L3.1.1.i1
L3	Malawi	public	False	Malawi		G16737	ERR176523	SAMEA1530851	L3	1998	L3.1.1
L3	Malawi	public	False	Malawi		G16735	ERR161192	SAMEA1485394	L3.1.1	2001	L3.1.1.i1
L3	Malawi	public	False	Malawi		G16733	ERR176674	SAMEA1530863	L3.1.1	2001	L3.1.1.i1
L3	Malawi	public	False	Malawi		G16730	ERR190404	SAMEA1569240	L3.1.1	2003	L3.1.1.i1
L3	Malawi	public	False	Malawi		G16731	ERR190347	SAMEA1569260	L3.1.1	2002	L3.1.1.i1
L3	W and C Africa	public	False	Gambia		G08257	SRR12882495	SAMN16521753	L3	2006	L3
L3	Malawi	public	False	Malawi		G16819	ERR126633	SAMEA1465922	L3	2009	L3.1.1
L3	S and C Asia	public	False	India		G19709	SRR1172968;SRR1173559	SAMN02599137	L3	2003	L3.1.1
L3	Malawi	public	False	Malawi		G16816	ERR736861	SAMEA2661035	L3.1.1	missing	L3.1.1.i1
L3	S and C Asia	public	False	India		G19705	SRR1173022;SRR1173528	SAMN02599141	L3	2003	L3.1.1
L3	S and C Asia	public	False	India		G19703	SRR1172907;SRR1175045	SAMN02599142	L3.1.2.1	2003	L3.1.1.i2
L3	S Africa	public	False	South Africa		G18386	SRR1165649;SRR1167389	SAMN02403590	L3.1.1	missing	L3.1.1.i1
L3	Tanzania	public	True	Tanzania	Tanzania	G36182	SRR12882315	SAMN16522027	L3.1.1	2016	L3.1.1.i1
L3	Tanzania	public	True	Tanzania	Tanzania	G36181	SRR12882316	SAMN16522028	L3.1.1	2016	L3.1.1.i1
L3	Tanzania	public	True	Tanzania	Tanzania	G36186	SRR12882311	SAMN16522029	L3.1.1	2016	L3.1.1.i1
L3	Tanzania	public	True	Tanzania	Tanzania	G36185	SRR12882312	SAMN16522030	L3.1.1	2014	L3.1.1.i1
L3	Tanzania	public	True	Tanzania	Tanzania	G36184	SRR12882313	SAMN16522031	L3.1.1	2015	L3.1.1.i1
L3	S and C Asia	public	False	Nepal	Nepal	G00032	ERR234099	SAMEA1877105	L3	2009	L3.1.1
L3	W Asia	public	False	Saudi Arabia		G26547	ERR2145513	SAMEA104326189	L3	missing	L3.1.1
L3	Tanzania	public	True	Tanzania	Tanzania	G08221	SRR12882705	SAMN16522032	L3.1.1	2014	L3.1.1.i1
L3	E Asia	public	False	South Korea		G16251	SRR1013642;SRR1013643	SAMN02360600	L3	missing	L3.1.1
L3	Tanzania	public	True	Tanzania	Tanzania	G08226	SRR12882702	SAMN16522033	L3.1.1	2014	L3.1.1.i1
L3	Tanzania	public	False	Tanzania	Tanzania	G08380	SRR5535918	SAMN06251271	L3.1.1	2013	undefined
L3	Malawi	public	False	Malawi		G16881	ERR176791	SAMEA1530715	L3.1.1	2000	L3.1.1.i1
L3	Malawi	public	False	Malawi		G16882	ERR181864	SAMEA1556524	L3.1.1	2002	L3.1.1.i1
L3	Malawi	public	False	Malawi		G16883	ERR212017	SAMEA1569191	L3.1.1	2000	L3.1.1.i1
L3	Malawi	public	False	Malawi		G16884	ERR161169	SAMEA1485238	L3.1.1	2002	L3.1.1.i1
L3	Malawi	public	False	Malawi		G16885	ERR473357	SAMEA2267062	L3.1.1	missing	L3.1.1.i1
L3	Malawi	public	False	Malawi		G16886	ERR163939	SAMEA1485423	L3.1.1	2004	L3.1.1.i1
L3	W and C Africa	public	False	Republic of Congo		G25468	ERR552179	SAMEA2534466	L3.1.1	missing	L3.1.1.i1
L3	S Africa	public	False	Botswana		G20016	SRR12882489	SAMN16522126	L3.1.1	2013	L3.1.1.i1
L3	S and C Asia	public	False	India		G42217	SRR5341335	SAMN06579087	L3	2014	L3.1.1
L3	S and C Asia	public	False	India		G42218	SRR5341336	SAMN06579086	L3	2014	L3.1.1
L3	S Africa	public	False	South Africa	South Africa	G07462	SRR5535787	SAMN06251208	L3	2013	L3.1.1
L3	Tanzania	public	True	Tanzania	Tanzania	G32176	SRR12882331	SAMN16522034	L3.1.1	2016	L3.1.1.i1
L3	S and C Asia	public	False	Iran		G18721	SRR1173171	SAMN02628488	L3	missing	L3.1.1
L3	S and C Asia	public	False	Nepal	Nepal	G00060	ERR234111	SAMEA1877244	L3	2009	L3.1.1
L3	W and C Africa	public	False	Republic of Congo		G25370	ERR551048	SAMEA2533661	L3.1.1	missing	L3.1.1.i1
L3	Tanzania	public	True	Tanzania	Tanzania	G36166	SRR12882385	SAMN16522035	L3.1.1	2015	L3.1.1.i1
L3	S and C Asia	public	False	India	India	G02456	SRR12882011	SAMN16522036	L3	2004	L3.1.1
L3	Uganda	public	False	Uganda		G25317	ERR987767	SAMEA3512783	L3.1.2.1	missing	L3.1.1.i2
L3	Kenya	public	False	Kenya	Kenya	G05017	SRR3725715	SAMN04522023	L3	2014	L3.2.2
L3	S Africa	public	False	South Africa		G33261	SRR12882515	SAMN16522146	L3	2009	L3.1.1
L3	Tanzania	public	True	Tanzania	Tanzania	G08227	SRR12882700	SAMN16522037	L3.1.1	2014	L3.1.1.i1
L3	Uganda	public	False	Uganda		G38438	SRR7535088	SAMN09685337	L3	2010	L3.2.2
L3	SE Asia (mainland)	public	False	Vietnam	Vietnam	G00920	ERR234219	SAMEA1877131	L3	missing	L3.1.1
L3	Tanzania	public	True	Tanzania	Tanzania	G04996	SRR12882742	SAMN16522038	L3	2014	L3.1.1
L3	Tanzania	public	False	Tanzania	Tanzania	G25815	SRR12882594	SAMN16522039	L3.1.1	2015	undefined
L3	Somalia	public	False	Somalia	Somalia	G02454	SRR12882369	SAMN16522040	L3.1.1	2006	L3.1.1.i1
L3	Tanzania	public	True	Tanzania	Tanzania	G25812	SRR12882596	SAMN16522041	L3.1.1	2016	L3.1.1.i1
L3	Uganda	public	False	Uganda		G16502	SRR1049618;SRR1049619	SAMN02381007	L3	missing	L3.2.2
L3	S and C Asia	public	False	India		G25222	SRR5341245	SAMN06473172	L3.1.2	2005	L3.1.1.i2
L3	S and C Asia	public	False	India	India	G02455	SRR12882358	SAMN16522042	L3	2008	L3.1.1
L3	Kenya	public	False	Kenya	Kenya	G05103	SRR3725706	SAMN04522010	L3.1.1	2014	L3.1.1.i1
L3	S and C Asia	public	False	India		G25227	SRR5341250	SAMN06473167	L3.1.1	2006	L3.1.1.i1
L3	Tanzania	public	False	Tanzania	Tanzania	G06479	SRR12882020	SAMN16522043	L3.1.1	2014	undefined
L3	Tanzania	public	True	Tanzania	Tanzania	G32120	SRR12882420	SAMN16522044	L3.1.1	2017	L3.1.1.i1
L3	Tanzania	public	True	Tanzania	Tanzania	G26911	SRR12882224	SAMN16522045	L3.1.1	2016	L3.1.1.i1
L3	Tanzania	public	True	Tanzania	Tanzania	G32123	SRR12882419	SAMN16522046	L3.1.1	2015	L3.1.1.i1
L3	S and C Asia	public	False	India		G42321	SRR5341439	SAMN06578983	L3	2014	L3.1.1
L3	SE Asia (mainland)	public	False	Thailand		G33751	ERR718423	SAMEA2710921	L3	2004	L3.1.1
L3	Tanzania	public	True	Tanzania	Tanzania	G33413	SRR12882509	SAMN16522047	L3.1.1	2016	L3.1.1.i1
L3	Tanzania	public	True	Tanzania	Tanzania	G32903	SRR12882068	SAMN16522048	L3.1.1	2016	L3.1.1.i1
L3	Tanzania	public	False	Tanzania	Tanzania	G20096	ERR4423684;ERR4423685	SAMEA6797910	L3.1.1	2013	undefined
L3	Tanzania	public	True	Tanzania	Tanzania	G36194	SRR12882308	SAMN16522049	L3.1.1	2016	L3.1.1.i1
L3	Tanzania	public	True	Tanzania	Tanzania	G26910	SRR12882225	SAMN16522050	L3.1.1	2016	L3.1.1.i1
L3	Tanzania	public	True	Tanzania	Tanzania	G05000	SRR12882737	SAMN16522051	L3.1.1	2014	L3.1.1.i1
L3	Tanzania	public	True	Tanzania	Tanzania	G32134	SRR12882414	SAMN16522052	L3.1.1	2017	L3.1.1.i1
L3	Tanzania	public	True	Tanzania	Tanzania	G36189	SRR12882310	SAMN16522053	L3.1.1	2016	L3.1.1.i1
L3	Tanzania	public	True	Tanzania	Tanzania	G08145	SRR12882127	SAMN16522054	L3.1.1	2014	L3.1.1.i1
L3	S Africa	public	False	South Africa		G40174	SRR4035489	SAMN05575655	L3	2013	L3.1.1
L3	Tanzania	public	True	Tanzania	Tanzania	G21816	SRR12882352	SAMN16522055	L3.1.1	2014	L3.1.1.i1
L3	Tanzania	public	True	Tanzania	Tanzania	G26915	SRR12882219	SAMN16522056	L3.1.1	2016	L3.1.1.i1
L3	S Africa	public	False	South Africa		G36292	SRR12882767	SAMN16522147	L3.1.1	2011	L3.1.1.i1
L3	W Asia	public	False	Saudi Arabia		G26527	ERR2145493	SAMEA104326169	L3	missing	L3.1.1
L3	Tanzania	public	True	Tanzania	Tanzania	G26914	SRR12882220	SAMN16522057	L3.1.1	2016	L3.1.1.i1
L3	Kenya	public	False	Kenya	Kenya	G02474	SRR12882600	SAMN16522058	L3.1.1	2006	L3.1.1.i1
L3	S Africa	public	False	Botswana		G20041	SRR12882488	SAMN16522127	L3.1.1	2012	L3.1.1.i1
L3	S and C Asia	public	False	Uzbekistan		G12157	ERR551384	SAMEA2533902	L3	missing	L3.1.2
L3	Ethiopia	public	False	Ethiopia	Ethiopia	G02472	ERR1367631	SAMEA3715706	L3.1.1	2004	L3.1.1.i1
L3	Somalia	public	False	Somalia	Somalia	G02473	ERR1367622	SAMEA3715707	L3.1.1	2003	L3.1.1.i1
L3	Tanzania	public	True	Tanzania	Tanzania	G36122	SRR12882408	SAMN16522059	L3.1.1	2016	L3.1.1.i1
L3	Tanzania	public	False	Tanzania	Tanzania	G08384	SRR5535912	SAMN06251270	L3.1.1	2013	undefined
L3	S and C Asia	public	False	Turkmenistan	Turkmenistan;Uzbekistan	G00200	ERR234195	SAMEA1877079	L3	missing	L3.1.1
L3	S and C Asia	public	False	Nepal	Nepal	G06446	SRR12882035	SAMN16521752	L3	2009	L3.1.1
L3	Tanzania	public	True	Tanzania	Tanzania	G32891	SRR12882075	SAMN16522060	L3.1.1	2016	L3.1.1.i1
L3	Tanzania	public	True	Tanzania	Tanzania	G32893	SRR12882073	SAMN16522061	L3.1.1	2017	L3.1.1.i1
L3	Tanzania	public	True	Tanzania	Tanzania	G32892	SRR12882074	SAMN16522062	L3.1.1	2015	L3.1.1.i1
L3	S Africa	public	False	South Africa		G32716	SRR12882080	SAMN16522148	L3	2010	L3.1.1
L3	Tanzania	public	True	Tanzania	Tanzania	G32898	SRR12882072	SAMN16522063	L3.1.1	2017	L3.1.1.i1
L3	S Africa	public	False	South Africa		G32714	SRR12882081	SAMN16522149	L3	2010	L3.1.1
L3	S Africa	public	False	Botswana	Botswana	G21899	ERR4423724	SAMEA6797939	L3	2014	L3.2.2
L3	Uganda	public	False	Uganda		G38424	SRR7535074	SAMN09685319	L3	2010	L3.1.1
L3	Uganda	public	False	Uganda		G38428	SRR7535078	SAMN09685313	L3	2010	L3.2.2
L3	S Africa	public	False	South Africa		G33277	SRR12882513	SAMN16522150	L3	2010	L3.1.1
L3	S and C Asia	public	False	India		G19522	SRR1169552;SRR1172135	SAMN02598988	L3.1.2	2001	L3.1.1.i2
L3	Tanzania	public	True	Tanzania	Tanzania	G21789	SRR12882367	SAMN16522064	L3.1.1	2015	L3.1.1.i1
L3	Tanzania	public	True	Tanzania	Tanzania	G21788	SRR12882368	SAMN16522065	L3.1.1	2015	L3.1.1.i1
L3	Tanzania	public	True	Tanzania	Tanzania	G06439	SRR12882724	SAMN16522066	L3.1.1	2014	L3.1.1.i1
L3	Tanzania	public	True	Tanzania	Tanzania	G32144	SRR12882345	SAMN16522067	L3.1.1	2017	L3.1.1.i1
L3	Tanzania	public	True	Tanzania	Tanzania	G21783	SRR12882371	SAMN16522068	L3	2015	L3.1.1
L3	Tanzania	public	True	Tanzania	Tanzania	G21800	SRR12882360	SAMN16522069	L3.1.1	2015	L3.1.1.i1
L3	Tanzania	public	True	Tanzania	Tanzania	G21807	SRR12882356	SAMN16522070	L3.1.1	2015	L3.1.1.i1
L3	Tanzania	public	True	Tanzania	Tanzania	G21805	SRR12882357	SAMN16522071	L3.1.2.1	2014	L3.1.1.i2
L3	Malawi	public	False	Malawi		G16790	ERR216901	SAMEA1688641	L3.1.1	missing	L3.1.1.i1
L3	Malawi	public	False	Malawi		G16792	ERR161072	SAMEA1485275	L3	2003	L3.1.1
L3	Malawi	public	False	Malawi		G16793	ERR212170	SAMEA1569364	L3.1.1	2009	L3.1.1.i1
L3	Tanzania	public	True	Tanzania	Tanzania	G32150	SRR12882344	SAMN16522072	L3.1.1	2014	L3.1.1.i1
L3	Malawi	public	False	Malawi		G16795	ERR181906	SAMEA1556708	L3.1.1	2004	L3.1.1.i1
L3	Malawi	public	False	Malawi		G16796	ERR161065	SAMEA1485305	L3.1.1	2003	L3.1.1.i1
L3	Malawi	public	False	Malawi		G16797	ERR211997	SAMEA1569218	L3.1.1	2002	L3.1.1.i1
L3	Malawi	public	False	Malawi		G16798	ERR124645	SAMEA1465963	L3.1.1	2010	L3.1.1.i1
L3	Malawi	public	False	Malawi		G16799	ERR212029	SAMEA1569351	L3.1.1	2000	L3.1.1.i1
L3	S and C Asia	public	False	India		G42186	SRR5341304	SAMN06579118	L3.1.2.1	2014	L3.1.1.i2
L3	S and C Asia	public	False	India		G42187	SRR5341305	SAMN06579117	L3	2014	L3.1.1
L3	Tanzania	public	True	Tanzania	Tanzania	G08142	SRR12882128	SAMN16522073	L3.1.1	2014	L3.1.1.i1
L3	Tanzania	public	True	Tanzania	Tanzania	G08141	SRR12882129	SAMN16522074	L3	2014	L3.1.1
L3	S and C Asia	public	False	India		G42323	SRR5341441	SAMN06578981	L3	2014	L3.1.1
L3	Tanzania	public	True	Tanzania	Tanzania	G32258	SRR12882183	SAMN16522075	L3.1.1	2017	L3.1.1.i1
L3	S and C Asia	public	False	India		G42324	SRR5341442	SAMN06578980	L3	2014	L3.1.1
L3	S and C Asia	public	False	India		G25239	SRR5341262	SAMN06473155	L3	2005	L3.1.1
L3	Tanzania	public	True	Tanzania	Tanzania	G32253	SRR12882184	SAMN16522076	L3.1.1	2017	L3.1.1.i1
L3	Tanzania	public	True	Tanzania	Tanzania	G32252	SRR12882186	SAMN16522077	L3.1.1	2017	L3.1.1.i1
L3	S Africa	public	False	South Africa		G15685	SRR2101549	SAMN03648796	L3.1.1	missing	L3.1.1.i1
L3	S and C Asia	public	False	India		G42325	SRR5341443	SAMN06578979	L3	2014	L3.1.1
L3	S and C Asia	public	False	India		G42326	SRR5341444	SAMN06578978	L3	2014	L3.1.1
L3	Tanzania	public	True	Tanzania	Tanzania	G36130	SRR12882402	SAMN16522078	L3.1.1	2016	L3.1.1.i1
L3	Ethiopia	public	False	Ethiopia		G26429	ERR1200607	SAMEA3721533	L3	missing	L3.1.1
L3	Malawi	public	False	Malawi		G16729	ERR161083	SAMEA1485256	L3.1.1	2003	L3.1.1.i1
L3	Malawi	public	False	Malawi		G16728	ERR323074	SAMEA2040664	L3	missing	L3.1.1
L3	Malawi	public	False	Malawi		G16725	ERR190372	SAMEA1569317	L3.1.1	1997	L3.1.1.i1
L3	Tanzania	public	True	Tanzania	Tanzania	G08132	SRR12882137	SAMN16522079	L3.1.1	2014	L3.1.1.i1
L3	Malawi	public	False	Malawi		G16727	ERR181970	SAMEA1556814	L3.1.1	2005	L3.1.1.i1
L3	Malawi	public	False	Malawi		G16726	ERR181830	SAMEA1556763	L3.1.1	2008	L3.1.1.i1
L3	Malawi	public	False	Malawi		G16721	ERR181806	SAMEA1556796	L3	2008	L3.1.1
L3	Tanzania	public	True	Tanzania	Tanzania	G08136	SRR12882133	SAMN16522080	L3.1.1	2014	L3.1.1.i1
L3	Tanzania	public	True	Tanzania	Tanzania	G08135	SRR12882134	SAMN16522081	L3.1.1	2014	L3.1.1.i1
L3	Malawi	public	False	Malawi		G16722	ERR176504	SAMEA1530721	L3.1.1	1999	L3.1.1.i1
L3	Malawi	public	False	Malawi		G16868	ERR181940	SAMEA1556603	L3.1.1	2004	L3.1.1.i1
L3	Malawi	public	False	Malawi		G16869	ERR181919	SAMEA1556571	L3.1.1	2005	L3.1.1.i1
L3	Tanzania	public	True	Tanzania	Tanzania	G36158	SRR12882389	SAMN16522082	L3	2016	L3.1
L3	Malawi	public	False	Malawi		G16862	ERR161064	SAMEA1485360	L3.1.1	2003	L3.1.1.i1
L3	S and C Asia	public	False	Pakistan	Pakistan	G02470	SRR12882678	SAMN16522083	L3	2007	L3.1.1
L3	Malawi	public	False	Malawi		G16861	ERR176731	SAMEA1530620	L3.1.1	1998	L3.1.1.i1
L3	Malawi	public	False	Malawi		G16866	ERR176716	SAMEA1530740	L3	1999	L3.1.1
L3	Tanzania	public	True	Tanzania	Tanzania	G03447	SRR3724949	SAMN04276738	L3.1.1	2014	L3.1.1.i1
L3	S and C Asia	public	False	India		G19713	SRR1172999;SRR1175156	SAMN02599149	L3.1.2	2003	L3.1.1.i2
L3	Malawi	public	False	Malawi		G16865	ERR161167	SAMEA1485421	L3.1.1	2002	L3.1.1.i1
L3	S and C Asia	public	False	India		G42292	SRR5341410	SAMN06579012	L3	2014	L3.1.1
L3	S and C Asia	public	False	Nepal	Lalitpur	G00275	ERR233381	SAMEA1877279	L3	2009	L3.1.1
L3	S and C Asia	public	False	India		G42297	SRR5341415	SAMN06579007	L3	2014	L3.1.1
L3	Malawi	public	False	Malawi		G16897	ERR176704	SAMEA1530592	L3.1.1	1999	L3.1.1.i1
L3	S and C Asia	public	False	India		G42210	SRR5341328	SAMN06579094	L3	2014	L3.1.1
L3	Malawi	public	False	Malawi		G16893	ERR181945	SAMEA1556609	L3.1.1	missing	L3.1.1
L3	Malawi	public	False	Malawi		G16891	ERR181692	SAMEA1556733	L3.1.1	2006	L3.1.1.i1
L3	Malawi	public	False	Malawi		G16890	ERR736843	SAMEA2661017	L3.1.1	missing	L3.1.1.i1
L3	Malawi	public	False	Malawi		G16898	ERR163976	SAMEA1485355	L3	2004	L3.1.1
L3	Uganda	public	False	Uganda		G16549	SRR1049666;SRR1049667	SAMN02381020	L3	missing	L3.2.2
L3	W Asia	public	False	Saudi Arabia		G26557	ERR2145523	SAMEA104326199	L3	missing	L3.1.1
L3	Uganda	public	False	Uganda		G16542	SRR1049644	SAMN02381019	L3.1.1	missing	L3.1.1.i1
L3	Tanzania	public	True	Tanzania	Tanzania	G06461	SRR12882023	SAMN16522084	L3.1.2	2014	L3.1.1.i2
L3	S Africa	public	False	South Africa	South Africa	G04062	SRR3724680	SAMN04276776	L3.1.1	2013	L3.1.1.i1
L3	Tanzania	public	False	Tanzania	Tanzania	G20101	ERR4423694;ERR4423695	SAMEA6797915	L3.1.1	2014	undefined
L3	Tanzania	public	False	Tanzania	Tanzania	G00153	SRR006917	SAMN00102898	L3.1.1	missing	L3.1.1.i1
L3	S and C Asia	public	False	India		G42161	SRR5341279	SAMN06579143	L3	2015	L3.1.1
L3	E Asia	public	False	China		G26668	ERR2179617	SAMEA104357412	L3	2007	L3.1.2
L3	S and C Asia	public	False	India		G42203	SRR5341321	SAMN06579101	L3	2014	L3.1.1
L3	S and C Asia	public	False	India		G42202	SRR5341320	SAMN06579102	L3	2014	L3.1.1
L3	S and C Asia	public	False	India		G42201	SRR5341319	SAMN06579103	L3	2014	L3.1.1
L3	S and C Asia	public	False	India		G42169	SRR5341287	SAMN06579135	L3	2015	L3.1.1
L3	Tanzania	public	True	Tanzania	Tanzania	G04313	SRR12882276	SAMN16522085	L3.1.1	2014	L3.1.1.i1
L3	S Africa	public	False	South Africa		G15664	SRR2101528	SAMN03648775	L3	missing	L3.1.1
L3	Tanzania	public	True	Tanzania	Tanzania	G04314	SRR12882275	SAMN16522086	L3.1.1	2014	L3.1.1.i1
L3	S and C Asia	public	False	India		G19484	SRR1172879	SAMN02598969	L3	2001	L3.1.1
L3	S Africa	public	False	South Africa		G15749	SRR2101613	SAMN03648860	L3	missing	L3.1.1
L3	N Africa	public	False	Sudan	Sudan	G04272	SRR12882268	SAMN16521772	L3	missing	L3.1.1
L3	S Africa	public	False	South Africa		G15945	SRR2101810	SAMN03649057	L3	missing	L3.1.1
L3	Tanzania	public	True	Tanzania	Tanzania	G08222	SRR12882704	SAMN16522087	L3.1.1	2014	L3.1.1.i1
L3	Tanzania	public	True	Tanzania	Tanzania	G36152	SRR12882390	SAMN16522088	L3.1.1	2014	L3.1.1.i1
L3	Tanzania	public	True	Tanzania	Tanzania	G36143	SRR12882392	SAMN16522089	L3.1.1	2016	L3.1.1.i1
L3	W and C Africa	public	False	Republic of Congo		G25344	ERR550756	SAMEA2533448	L3	missing	L3.1.1
L3	Tanzania	public	True	Tanzania	Tanzania	G36226	SRR12882769	SAMN16522090	L3.1.1	2016	L3.1.1.i1
L3	Tanzania	public	True	Tanzania	Tanzania	G33415	SRR12882507	SAMN16522091	L3.1.1	2016	L3.1.1.i1
L3	S and C Asia	public	False	India		G42216	SRR5341334	SAMN06579088	L3.1.2	2014	L3.1.1.i2
L3	Ethiopia	public	False	Ethiopia	Ethiopia	G42144	ERR2851369	SAMEA5039589	L3.1.1	2016	L3.1.1.i1
L3	S Africa	public	False	South Africa	South Africa	G05068	SRR3725666	SAMN04521961	L3	2014	L3.1.1
L3	W and C Africa	public	False	Ghana		G26795	SRR12882591	SAMN16521754	L3	2015	L3.1.1
L3	S and C Asia	public	False	India	India	G00178	ERR234232	SAMEA1877292	L3	missing	L3.1.1
L3	S and C Asia	public	False	India		G42261	SRR5341379	SAMN06579043	L3	2014	L3.1.1
L3	Tanzania	public	False	Tanzania	Tanzania	G08379	SRR5535917	SAMN06251263	L3.1.1	2013	undefined
L3	Tanzania	public	False	Tanzania	Tanzania	G08377	SRR5535914	SAMN06251272	L3.1.1	2014	undefined
L3	Tanzania	public	True	Tanzania	Tanzania	G06453	SRR12882028	SAMN16522092	L3.1.1	2014	L3.1.1.i1
L3	S Africa	public	False	South Africa	South Africa	G05053	SRR3725673	SAMN04521946	L3	2014	L3.1.1
L3	S and C Asia	public	False	India		G25233	SRR5341256	SAMN06473161	L3	2005	L3.1
L3	Malawi	public	False	Malawi		G16844	ERR182032	SAMEA1556710	L3	2006	L3.1.1
L3	Tanzania	public	False	Tanzania	Tanzania	G20074	ERR4423654;ERR4423655	SAMEA6797897	L3.1.1	2013	undefined
L3	S and C Asia	public	False	Pakistan		G17238	ERR688023	SAMEA3139834	L3	missing	L3.1.1
L3	S and C Asia	public	False	India		G42219	SRR5341337	SAMN06579085	L3	2014	L3.1.1
L3	S and C Asia	public	False	Pakistan		G17230	ERR688015	SAMEA3139826	L3	missing	L3.1.1
L3	Malawi	public	False	Malawi		G16840	ERR161198	SAMEA1485260	L3.1.1	2002	L3.1.1.i1
L3	S and C Asia	public	False	Pakistan		G17232	ERR688017	SAMEA3139828	L3	missing	L3.1.1
L3	S and C Asia	public	False	Pakistan		G17233	ERR688018	SAMEA3139829	L3.1.2	missing	L3.1.1.i2
L3	S and C Asia	public	False	Pakistan		G17236	ERR688021	SAMEA3139832	L3	missing	L3.1.1
L3	Malawi	public	False	Malawi		G16841	ERR736845	SAMEA2661019	L3.1.1	missing	L3.1.1.i1
L3	Tanzania	public	False	Tanzania	Tanzania	G08387	SRR5535908	SAMN06251264	L3.1.1	2013	undefined
L3	Tanzania	public	False	Tanzania	Tanzania	G08375	SRR5535907	SAMN06251260	L3.1.1	2014	undefined
L3	Tanzania	public	True	Tanzania	Tanzania	G08224	SRR12882703	SAMN16522093	L3	2014	L3.1.1
L3	Tanzania	public	False	Tanzania	Tanzania	G08374	SRR5535931	SAMN06251274	L3.1.1	2014	undefined
L3	W and C Africa	public	False	Democratic Republic of the Congo	Democratic Republic of the Congo	G03232	SRR3724946	SAMN04276730	L3.1.1	2014	L3.1.1.i1
L3	S and C Asia	public	False	India		G42289	SRR5341407	SAMN06579015	L3.1.2.1	2014	L3.1.1.i2
L3	Tanzania	public	False	Tanzania	Tanzania	G08376	SRR5535922	SAMN06251273	L3.1.1	2014	undefined
L3	Malawi	public	False	Malawi		G16848	ERR163978	SAMEA1485365	L3.1.1	2004	L3.1.1.i1
L3	Djibouti	public	False	Djibouti		G22823	SRR5818636	SAMN07344612	L3.1.1	missing	L3.1.1.i1
L3	Djibouti	public	False	Djibouti		G22824	SRR5818637	SAMN07344609	L3.1.1	missing	L3.1.1.i1
L3	Tanzania	public	True	Tanzania	Tanzania	G36220	SRR12882291	SAMN16522094	L3.1.1	2014	L3.1.1.i1
L3	Tanzania	public	True	Tanzania	Tanzania	G32133	SRR12882416	SAMN16522095	L3.1.2.1	2015	L3.1.1.i2
L3	Tanzania	public	True	Tanzania	Tanzania	G36107	SRR12882504	SAMN16522096	L3.1.1	2016	L3.1.1.i1
L3	S and C Asia	public	False	India	India	G02469	SRR12882689	SAMN16522097	L3	2005	L3.1.1
L3	Somalia	public	False	Somalia	Somalia	G02468	ERR1367649	SAMEA3715702	L3.1.1	2005	L3.1.1.i1
L3	Madagascar	public	False	Madagascar	Madagascar	G02463	SRR12882536	SAMN16522098	L3.1.1	2007	L3.1.1.i1
L3	S and C Asia	public	False	India	India	G02462	SRR12882547	SAMN16522099	L3.1.2.1	2004	L3.1.1.i2
L3	S and C Asia	public	False	Afghanistan	Afghanistan	G02461	SRR12882558	SAMN16522100	L3	2004	L3.1.1
L3	S and C Asia	public	False	Pakistan	Pakistan	G02460	SRR12882235	SAMN16522101	L3	2003	L3.1.1
L3	Somalia	public	False	Somalia	Somalia	G02467	ERR1367625	SAMEA3715701	L3.1.1	2000	L3.1.1.i1
L3	Madagascar	public	False	Madagascar	Madagascar	G02464	SRR12882466	SAMN16522104	L3.1.1	2007	L3.1.1.i1
L3	S and C Asia	public	False	India		G42316	SRR5341434	SAMN06578988	L3	2014	L3.1.1
L3	Tanzania	public	True	Tanzania	Tanzania	G06477	SRR12882022	SAMN16522105	L3.1.1	2014	L3.1.1.i1
L3	S Africa	public	False	South Africa		G32703	SRR12882083	SAMN16522151	L3	2009	L3.1.1
L3	Tanzania	public	True	Tanzania	Tanzania	G26901	SRR12882590	SAMN16522106	L3.1.1	2015	L3.1.1.i1
L3	Uganda	public	False	Uganda		G38437	SRR7535087	SAMN09685338	L3	2010	L3.1.1
L3	Uganda	public	False	Uganda		G38439	SRR7535089	SAMN09685336	L3	2010	L3.2.2
L3	Uganda	public	False	Uganda		G16395	SRR1003133	SAMN02360623	L3	missing	L3.1.1
L3	Uganda	public	False	Uganda		G16391	SRR1003115	SAMN02360630	L3	missing	L3.1.1
L3	S and C Asia	public	False	India		G42209	SRR5341327	SAMN06579095	L3	2014	L3.1.1
L3	Tanzania	public	True	Tanzania	Tanzania	G21810	SRR12882354	SAMN16522107	L3.1.1	2015	L3.1.1.i1
L3	Tanzania	public	True	Tanzania	Tanzania	G21815	SRR12882353	SAMN16522108	L3	2014	L3.1.1
L3	Djibouti	public	False	Djibouti		G22807	SRR5818620	SAMN07344623	L3.1.1	missing	L3.1.1.i1
L3	Tanzania	public	True	Tanzania	Tanzania	G21818	SRR12882351	SAMN16522109	L3.1.1	2014	L3.1.1.i1
L3	Tanzania	public	True	Tanzania	Tanzania	G32142	SRR12882346	SAMN16522110	L3.1.1	2016	L3.1.1.i1
L3	S and C Asia	public	False	India		G42199	SRR5341317	SAMN06579105	L3	2014	L3.1.1
L3	Malawi	public	False	Malawi		G16810	ERR221664	SAMEA1688639	L3.1.1	missing	L3.1.1.i1
L3	Malawi	public	False	Malawi		G16789	ERR176670	SAMEA1530750	L3.1.1	2000	L3.1.1.i1
L3	Malawi	public	False	Malawi		G16791	ERR181812	SAMEA1556873	L3.1.1	2008	L3.1.1.i1
L3	Malawi	public	False	Malawi		G16787	ERR163961	SAMEA1485363	L3	2004	L3.1.1
L3	Malawi	public	False	Malawi		G16786	ERR181790	SAMEA1556786	L3.1.1	2008	L3.1.1.i1
L3	Malawi	public	False	Malawi		G16785	ERR182013	SAMEA1556712	L3.1.2	2006	L3.1.1.i2
L3	Malawi	public	False	Malawi		G16783	ERR163973	SAMEA1485321	L3.1.1	2004	L3.1.1.i1
L3	Malawi	public	False	Malawi		G16782	ERR176471	SAMEA1530856	L3.1.1	1995	L3.1.1.i1
L3	Malawi	public	False	Malawi		G16781	ERR181808	SAMEA1556644	L3.1.1	2008	L3.1.1.i1
L3	Malawi	public	False	Malawi		G16780	ERR176648	SAMEA1530910	L3.1.1	2000	L3.1.1.i1
L3	Tanzania	public	True	Tanzania	Tanzania	G32228	SRR12882645	SAMN16522111	L3.1.1	2016	L3.1.1.i1
L3	Tanzania	public	True	Tanzania	Tanzania	G32229	SRR12882644	SAMN16522112	L3.1.1	2017	L3.1.1.i1
L3	Tanzania	public	False	Tanzania	Tanzania	G20106	ERR4423700;ERR4423701	SAMEA6797918	L3.1.1	2014	undefined
L3	Tanzania	public	True	Tanzania	Tanzania	G32222	SRR12882649	SAMN16522113	L3.1.1	2016	L3.1.1.i1
L3	Tanzania	public	True	Tanzania	Tanzania	G32221	SRR12882650	SAMN16522114	L3.1.1	2017	L3.1.1.i1
L3	Tanzania	public	True	Tanzania	Tanzania	G32226	SRR12882647	SAMN16522115	L3.1.1	2016	L3.1.1.i1
L3	Tanzania	public	True	Tanzania	Tanzania	G32227	SRR12882646	SAMN16522116	L3.1.1	2017	L3.1.1.i1
L3	S and C Asia	public	False	India		G42189	SRR5341307	SAMN06579115	L3	2014	L3.1;L3.1.1;L3;L2.1
L3	Tanzania	public	True	Tanzania	Tanzania	G08149	SRR12882125	SAMN16522117	L3.1.1	2014	L3.1.1.i1
L3	Malawi	public	False	Malawi		G16718	ERR736878	SAMEA2661052	L3.1.1	missing	L3.1.1.i1
L3	Malawi	public	False	Malawi		G16719	ERR216934	SAMEA1688493	L3.1.1	2008	L3.1.1.i1
L3	Tanzania	public	True	Tanzania	Tanzania	G08147	SRR12882126	SAMN16522118	L3.1.1	2014	L3.1.1.i1
L3	Malawi	public	False	Malawi		G16711	ERR181715	SAMEA1556772	L3.1.1	2007	L3.1.1.i1
L3	Malawi	public	False	Malawi		G16712	ERR190394	SAMEA1569275	L3	2000	L3.1.1
L3	Malawi	public	False	Malawi		G16713	ERR126640	SAMEA1465956	L3.1.1	2009	L3.1.1.i1
L3	Malawi	public	False	Malawi		G16714	ERR323052	SAMEA2042169	L3.1.1	missing	L3.1.1.i1
L3	Malawi	public	False	Malawi		G16716	ERR212146	SAMEA1569319	L3.1.1	2009	L3.1.1.i1
L3	Malawi	public	False	Malawi		G16717	ERR126617	SAMEA1465973	L3.1.1	2008	L3.1.1.i1
L3	S and C Asia	public	False	India		G42287	SRR5341405	SAMN06579017	L3	2014	L3.1.1
L3	Malawi	public	False	Malawi		G16878	ERR190408	SAMEA1569221	L3.1.1	2006	L3.1.1.i1
L3	S and C Asia	public	False	India		G42285	SRR5341403	SAMN06579019	L3	2014	L3.1.1
L3	S and C Asia	public	False	India		G42284	SRR5341402	SAMN06579020	L3.1.1	2014	L3.1.1.i1
L3	S and C Asia	public	False	India		G42283	SRR5341401	SAMN06579021	L3	2014	L3.1.1
L3	S and C Asia	public	False	India		G42281	SRR5341399	SAMN06579023	L3	2014	L3.1.1
L3	Malawi	public	False	Malawi		G16870	ERR221576	SAMEA1688692	L3.1.1	2003	L3.1.1.i1
L3	Malawi	public	False	Malawi		G16873	ERR176601	SAMEA1530886	L3.1.1	1998	L3.1.1.i1
L3	Malawi	public	False	Malawi		G16872	ERR221661	SAMEA1688628	L3.1.1	missing	L3.1.1.i1
L3	Malawi	public	False	Malawi		G16875	ERR736852	SAMEA2661026	L3	missing	L3.1.1
L3	Malawi	public	False	Malawi		G16874	ERR126598	SAMEA1465972	L3.1.1	2005	L3.1.1.i1
L3	Malawi	public	False	Malawi		G16877	ERR736838	SAMEA2661012	L3.1.1	missing	L3.1.1.i1
L3	Malawi	public	False	Malawi		G16876	ERR221591	SAMEA1688509	L3.1.1	2009	L3.1.1.i1
L3	Uganda	public	False	Uganda		G16575	SRR1049673	SAMN02381028	L3	missing	L3.1.1
L3	S and C Asia	public	False	India		G19657	SRR1173686	SAMN02599090	L3	2003	L3.1.1
L3	Djibouti	public	False	Djibouti		G22789	SRR5818602	SAMN07344600	L3	missing	L3.1.1
L3	Tanzania	public	True	Tanzania	Tanzania	G32900	SRR12882070	SAMN16522119	L3.1.1	2016	L3.1.1.i1
L3	S Africa	public	False	Botswana		G20002	SRR12882491	SAMN16522128	L3.1.1	2013	L3.1.1.i1
L3	S and C Asia	public	False	India		G19550	SRR1169495;SRR1172060	SAMN02599002	L3.1.2	2002	L3.1.1.i2
L3	Tanzania	public	False	Tanzania	Tanzania	G08793	ERR4423533	SAMEA6797828	L3.1.1	2013	undefined
L3	S and C Asia	public	False	India		G19656	SRR1173014;SRR1173621	SAMN02599089	L3	2003	L3.1.1
L3	Tanzania	public	True	Tanzania	Tanzania	G42375	ERR7801652	SAMEA11207077	L3.1.1	2018	L3.1.1.i1
L3	Tanzania	public	True	Tanzania	Tanzania	G42378	ERR7801655	SAMEA11207080	L3.1.1	2018	L3.1.1.i1
L3	Tanzania	public	True	Tanzania	Tanzania	G42380	ERR7801657	SAMEA11207082	L3.1.1	2018	L3.1.1.i1
L3	Tanzania	public	True	Tanzania	Tanzania	G42381	ERR7801658	SAMEA11207083	L3.1.1	2018	L3.1.1.i1
L3	Tanzania	public	True	Tanzania	Tanzania	G42389	ERR7801666	SAMEA11207091	L3.1.1	2018	L3.1.1.i1
L3	Tanzania	public	True	Tanzania	Tanzania	G42391	ERR7801668	SAMEA11207093	L3	2018	L3.1.1
L3	Tanzania	public	True	Tanzania	Tanzania	G42393	ERR7801670	SAMEA11207095	L3.1.1	2018	L3.1.1.i1
L3	Tanzania	public	True	Tanzania	Tanzania	G42398	ERR7801675	SAMEA11207100	L3.1.1	2018	L3.1.1.i1
L3	Tanzania	public	True	Tanzania	Tanzania	G42399	ERR7801676	SAMEA11207101	L3.1.1	2018	L3.1.1.i1
L3	Tanzania	public	True	Tanzania	Tanzania	G42401	ERR7801678	SAMEA11207103	L3.1.2.1	2018	L3.1.1.i2
L3	Tanzania	public	True	Tanzania	Tanzania	G42402	ERR7801679	SAMEA11207104	L3.1.1	2018	L3.1.1.i1
L3	Tanzania	public	True	Tanzania	Tanzania	G42405	ERR7801682	SAMEA11207107	L3.1.1	2018	L3.1.1.i1
L3	Tanzania	public	True	Tanzania	Tanzania	G42406	ERR7801683	SAMEA11207108	L3.1.1	2018	L3.1.1.i1
L3	Tanzania	public	True	Tanzania	Tanzania	G42407	ERR7801684	SAMEA11207109	L3.1.1	2018	L3.1.1.i1
L3	Tanzania	public	True	Tanzania	Tanzania	G42409	ERR7801686	SAMEA11207111	L3.1.1	2018	L3.1.1.i1
L3	Tanzania	public	True	Tanzania	Tanzania	G42413	ERR7801690	SAMEA11207115	L3.1.1	2018	L3.1.1.i1
L3	Tanzania	public	True	Tanzania	Tanzania	G42414	ERR7801691	SAMEA11207116	L3.1.1	2018	L3.1.1.i1
L3	Tanzania	public	True	Tanzania	Tanzania	G42416	ERR7801693	SAMEA11207118	L3.1.1	2018	L3.1.1.i1
L3	Tanzania	public	True	Tanzania	Tanzania	G42419	ERR7801695	SAMEA11207120	L3.1.1	2018	L3.1.1.i1
L3	Tanzania	public	True	Tanzania	Tanzania	G42420	ERR7801696	SAMEA11207121	L3.1.1	2017	L3.1.1.i1
L3	Tanzania	public	True	Tanzania	Tanzania	G42421	ERR7801697	SAMEA11207122	L3.1.1	2018	L3.1.1.i1
L3	Tanzania	public	True	Tanzania	Tanzania	G42423	ERR7801699	SAMEA11207124	L3.1.1	2018	L3.1.1.i1
L3	Tanzania	public	True	Tanzania	Tanzania	G42424	ERR7801700	SAMEA11207125	L3.1.1	2017	L3.1.1.i1
L3	Tanzania	public	True	Tanzania	Tanzania	G42427	ERR7801703	SAMEA11207128	L3.1.1	2017	L3.1.1.i1
L3	Tanzania	public	True	Tanzania	Tanzania	G42431	ERR7801707	SAMEA11207132	L3.1.1	2018	L3.1.1.i1
L3	Tanzania	public	True	Tanzania	Tanzania	G42436	ERR7801712	SAMEA11207137	L3.1.1	2018	L3.1.1.i1
L3	Tanzania	public	True	Tanzania	Tanzania	G42439	ERR7801715	SAMEA11207140	L3.1.1	2018	L3.1.1.i1
L3	Tanzania	public	True	Tanzania	Tanzania	G42442	ERR7801718	SAMEA11207143	L3.1.1	2018	L3.1.1.i1
L3	Tanzania	public	True	Tanzania	Tanzania	G42445	ERR7801721	SAMEA11207146	L3.1.1	2018	L3.1.1.i1
L3	Tanzania	public	True	Tanzania	Tanzania	G42450	ERR7801726	SAMEA11207151	L3.1.1	2015	L3.1.1.i1
L3	Tanzania	public	True	Tanzania	Tanzania	G42455	ERR7801731	SAMEA11207156	L3.1.1	2018	L3.1.1.i1
L3	Tanzania	public	True	Tanzania	Tanzania	G42458	ERR7801734	SAMEA11207159	L3.1.1	2016	L3.1.1.i1
L3	Tanzania	public	True	Tanzania	Tanzania	G42460	ERR7801736	SAMEA11207161	L3.1.1	2018	L3.1.1.i1
L3	Tanzania	public	True	Tanzania	Tanzania	G42462	ERR7801738	SAMEA11207163	L3	2018	L3.1.1
L3	Tanzania	public	True	Tanzania	Tanzania	G42465	ERR7801741	SAMEA11207166	L3.1.1	2015	L3.1.1.i1
L3	Tanzania	public	True	Tanzania	Tanzania	G42466	ERR7801742	SAMEA11207167	L3	2015	L3.2.2
L3	Tanzania	public	True	Tanzania	Tanzania	G42468	ERR7801743	SAMEA11207168	L3.1.1	2018	L3.1.1.i1
L3	Tanzania	public	True	Tanzania	Tanzania	G44596	ERR7801745	SAMEA11207170	L3.1.1	missing	L3.1.1.i1
L3	Tanzania	public	True	Tanzania	Tanzania	G44598	ERR7801747	SAMEA11207172	L3.1.1	missing	L3.1.1.i1
L3	Tanzania	public	True	Tanzania	Tanzania	G44599	ERR7801748	SAMEA11207173	L3.1.1	missing	L3.1.1.i1
L3	Tanzania	public	True	Tanzania	Tanzania	G44600	ERR7801749	SAMEA11207174	L3	missing	L3.1.1
L3	Tanzania	public	True	Tanzania	Tanzania	G44603	ERR7801752	SAMEA11207177	L3.1.1	missing	L3.1.1.i1
L3	Tanzania	public	True	Tanzania	Tanzania	G44605	ERR7801754	SAMEA11207179	L3.1.1	missing	L3.1.1.i1
L3	Tanzania	public	True	Tanzania	Tanzania	G44607	ERR7801756	SAMEA11207181	L3.1.1	missing	L3.1.1.i1
L3	Tanzania	public	True	Tanzania	Tanzania	G44610	ERR7801759	SAMEA11207184	L3.1.1	missing	L3.1.1.i1
L3	Tanzania	public	True	Tanzania	Tanzania	G44611	ERR7801760	SAMEA11207185	L3.1.1	missing	L3.1.1.i1
L3	Tanzania	public	True	Tanzania	Tanzania	G44612	ERR7801761	SAMEA11207186	L3.1.1	missing	L3.1.1.i1
L3	Tanzania	public	True	Tanzania	Tanzania	G44614	ERR7801763	SAMEA11207188	L3.1.1	missing	L3.1.1.i1
L3	Tanzania	public	True	Tanzania	Tanzania	G44618	ERR7801767	SAMEA11207192	L3.1.1	missing	L3.1.1.i1
L3	Tanzania	public	True	Tanzania	Tanzania	G44619	ERR7801768	SAMEA11207193	L3.1.1	missing	L3.1.1.i1
L3	Tanzania	public	True	Tanzania	Tanzania	G44621	ERR7801769	SAMEA11207194	L3.1.1	missing	L3.1.1.i1
L3	Tanzania	public	True	Tanzania	Tanzania	G44622	ERR7801770	SAMEA11207195	L3	missing	L3.1.1
L3	Tanzania	public	True	Tanzania	Tanzania	G44626	ERR7801774	SAMEA11207199	L3.1.1	missing	L3.1.1.i1
L3	Tanzania	public	True	Tanzania	Tanzania	G44628	ERR7801775	SAMEA11207200	L3.1.1	missing	L3.1.1.i1
L3	Tanzania	public	True	Tanzania	Tanzania	G44633	ERR7801780	SAMEA11207205	L3.1.1	missing	L3.1.1.i1
L3	Tanzania	public	True	Tanzania	Tanzania	G44635	ERR7801781	SAMEA11207206	L3.1.1	missing	L3.1.1.i1
L3	Tanzania	public	True	Tanzania	Tanzania	G44641	ERR7801786	SAMEA11207211	L3.1.1	missing	L3.1.1.i1
L3	Tanzania	public	True	Tanzania	Tanzania	G44643	ERR7801787	SAMEA11207212	L3.1.1	missing	L3.1.1.i1
L3	Tanzania	public	True	Tanzania	Tanzania	G44644	ERR7801788	SAMEA11207213	L3	missing	L3.1.1
L3	Tanzania	public	True	Tanzania	Tanzania	G44645	ERR7801789	SAMEA11207214	L3.1.1	missing	L3.1.1.i1
L3	Tanzania	public	True	Tanzania	Tanzania	G44648	ERR7801791	SAMEA11207216	L3.1.1	missing	L3.1.1.i1
L3	Tanzania	public	True	Tanzania	Tanzania	G44654	ERR7801796	SAMEA11207221	L3.1.1	missing	L3.1.1.i1
L3	Tanzania	public	True	Tanzania	Tanzania	G44655	ERR7801797	SAMEA11207222	L3.1.1	missing	L3.1.1.i1
L3	Tanzania	public	True	Tanzania	Tanzania	G44656	ERR7801798	SAMEA11207223	L3.1.1	missing	L3.1.1.i1
L3	Tanzania	public	True	Tanzania	Tanzania	G44660	ERR7801802	SAMEA11207227	L3.1.1	missing	L3.1.1.i1
L3	Tanzania	public	True	Tanzania	Tanzania	G44662	ERR7801804	SAMEA11207229	L3.1.1	missing	L3.1.1.i1
L3	Tanzania	public	True	Tanzania	Tanzania	G44666	ERR7801808	SAMEA11207233	L3.1.1	missing	L3.1.1.i1
L3	Tanzania	public	True	Tanzania	Tanzania	G44672	ERR7801813	SAMEA11207238	L3.1.1	missing	L3.1.1.i1
L3	Tanzania	public	True	Tanzania	Tanzania	G44673	ERR7801814	SAMEA11207239	L3.1.1	missing	L3.1.1.i1
L3	Tanzania	public	True	Tanzania	Tanzania	G44680	ERR7801821	SAMEA11207246	L3.1.1	missing	L3.1.1.i1
L3	Tanzania	public	True	Tanzania	Tanzania	G44681	ERR7801822	SAMEA11207247	L3.1.1	missing	L3.1.1.i1
L3	Tanzania	public	True	Tanzania	Tanzania	G44682	ERR7801823	SAMEA11207248	L3.1.1	missing	L3.1.1.i1
L3	Tanzania	public	True	Tanzania	Tanzania	G44684	ERR7801825	SAMEA11207250	L3.1.1	missing	L3.1.1.i1
L3	Tanzania	public	True	Tanzania	Tanzania	G44689	ERR7801830	SAMEA11207255	L3	missing	L3.2.2
L3	Tanzania	public	True	Tanzania	Tanzania	G44690	ERR7801831	SAMEA11207256	L3.1.1	missing	L3.1.1.i1
L3	Tanzania	public	True	Tanzania	Tanzania	G44692	ERR7801833	SAMEA11207258	L3.1.1	missing	L3.1.1.i1
L3	Tanzania	public	True	Tanzania	Tanzania	G44693	ERR7801834	SAMEA11207259	L3	missing	L3.1.1
L3	Tanzania	public	True	Tanzania	Tanzania	G44697	ERR7801838	SAMEA11207263	L3.1.1	missing	L3.1.1.i1
L3	Tanzania	public	True	Tanzania	Tanzania	G44702	ERR7801843	SAMEA11207268	L3.1.2.1	missing	L3.1.1.i2
L3	Tanzania	public	True	Tanzania	Tanzania	G44706	ERR7801846	SAMEA11207271	L3.1.1	missing	L3.1.1.i1
L3	Tanzania	public	True	Tanzania	Tanzania	G44707	ERR7801847	SAMEA11207272	L3.1.1	missing	L3.1.1.i1
L3	Tanzania	public	True	Tanzania	Tanzania	G44713	ERR7801853	SAMEA11207278	L3.1.1	missing	L3.1.1.i1
L3	Tanzania	public	True	Tanzania	Tanzania	G44715	ERR7801855	SAMEA11207280	L3	missing	L3.1
L3	Tanzania	public	True	Tanzania	Tanzania	G44717	ERR7801857	SAMEA11207282	L3.1.1	missing	L3.1.1.i1
L3	Tanzania	public	True	Tanzania	Tanzania	G44723	ERR7801863	SAMEA11207288	L3	missing	L3.1.1
L3	Tanzania	public	True	Tanzania	Tanzania	G44724	ERR7801864	SAMEA11207289	L3.1.1	missing	L3.1.1.i1
L3	Tanzania	public	True	Tanzania	Tanzania	G44730	ERR7801869	SAMEA11207294	L3.1.1	missing	L3.1.1.i1
L3	Tanzania	public	True	Tanzania	Tanzania	G44731	ERR7801870	SAMEA11207295	L3.1.1	missing	L3.1.1.i1
L3	Tanzania	public	True	Tanzania	Tanzania	G44735	ERR7801874	SAMEA11207299	L3.1.1	missing	L3.1.1.i1
L3	Tanzania	public	True	Tanzania	Tanzania	G44739	ERR7801877	SAMEA11207302	L3.1.1	missing	L3.1.1.i1
L3	Tanzania	public	True	Tanzania	Tanzania	G46707	ERR7801892	SAMEA11207317	L3.1.1	missing	L3.1.1.i1
L3	Tanzania	public	True	Tanzania	Tanzania	G46709	ERR7801894	SAMEA11207319	L3.1.1	missing	L3.1.1.i1
L3	Tanzania	public	True	Tanzania	Tanzania	G46710	ERR7801895	SAMEA11207320	L3.1.1	missing	L3.1.1.i1
L3	Tanzania	public	True	Tanzania	Tanzania	G46711	ERR7801896	SAMEA11207321	L3.1.1	missing	L3.1.1.i1
L3	Tanzania	public	True	Tanzania	Tanzania	G46713	ERR7801898	SAMEA11207323	L3.1.1	missing	L3.1.1.i1
L3	Tanzania	public	True	Tanzania	Tanzania	G46714	ERR7801899	SAMEA11207324	L3.1.1	missing	L3.1.1.i1
L3	Tanzania	public	True	Tanzania	Tanzania	G46717	ERR7801902	SAMEA11207327	L3.1.1	missing	L3.1.1.i1
L3	Tanzania	public	True	Tanzania	Tanzania	G46718	ERR7801903	SAMEA11207328	L3.1.1	missing	L3.1.1.i1
L3	Tanzania	public	True	Tanzania	Tanzania	G46719	ERR7801904	SAMEA11207329	L3.1.1	missing	L3.1.1.i1
L3	Tanzania	public	True	Tanzania	Tanzania	G46722	ERR7801906	SAMEA11207331	L3.1.1	missing	L3.1.1.i1
L3	Tanzania	public	True	Tanzania	Tanzania	G46724	ERR7801908	SAMEA11207333	L3.1.1	missing	L3.1.1.i1
L3	Tanzania	public	True	Tanzania	Tanzania	G46732	ERR7801916	SAMEA11207341	L3.1.1	missing	L3.1.1.i1
L3	Tanzania	public	True	Tanzania	Tanzania	G46734	ERR7801918	SAMEA11207343	L3.1.1	missing	L3.1.1.i1
L3	Tanzania	public	True	Tanzania	Tanzania	G46735	ERR7801919	SAMEA11207344	L3.1.1	missing	L3.1.1.i1
L3	Tanzania	public	True	Tanzania	Tanzania	G46736	ERR7801920	SAMEA11207345	L3.1.1	missing	L3.1.1.i1
L3	Tanzania	public	True	Tanzania	Tanzania	G46740	ERR7801924	SAMEA11207349	L3.1.1	missing	L3.1.1.i1
L3	Tanzania	public	True	Tanzania	Tanzania	G46741	ERR7801925	SAMEA11207350	L3.1.1	missing	L3.1.1.i1
L3	Tanzania	public	True	Tanzania	Tanzania	G46742	ERR7801926	SAMEA11207351	L3.1.1	missing	L3.1.1.i1
L3	Tanzania	public	True	Tanzania	Tanzania	G46744	ERR7801928	SAMEA11207353	L3.1.1	missing	L3.1.1.i1
L3	Tanzania	public	True	Tanzania	Tanzania	G46745	ERR7801929	SAMEA11207354	L3.1.1	missing	L3.1.1.i1
L3	Tanzania	public	True	Tanzania	Tanzania	G46746	ERR7801930	SAMEA11207355	L3	missing	L3.1.1
L3	Tanzania	public	True	Tanzania	Tanzania	G46747	ERR7801931	SAMEA11207356	L3	missing	L3.1.1
L3	Tanzania	public	True	Tanzania	Tanzania	G46748	ERR7801932	SAMEA11207357	L3	missing	L3.1.1
L3	Tanzania	public	True	Tanzania	Tanzania	G46749	ERR7801933	SAMEA11207358	L3	missing	L3.1.1
L3	Tanzania	public	True	Tanzania	Tanzania	G46752	ERR7801936	SAMEA11207361	L3.1.1	missing	L3.1.1.i1
L3	Tanzania	public	True	Tanzania	Tanzania	G46753	ERR7801937	SAMEA11207362	L3	missing	L3.1.1
L3	Tanzania	public	True	Tanzania	Tanzania	G46754	ERR7801938	SAMEA11207363	L3.1.1	missing	L3.1.1.i1
L3	Tanzania	public	True	Tanzania	Tanzania	G46756	ERR7801940	SAMEA11207365	L3.1.1	missing	L3.1.1.i1
L3	Tanzania	public	True	Tanzania	Tanzania	G46761	ERR7801944	SAMEA11207369	L3.1.1	missing	L3.1.1.i1
L3	Tanzania	public	True	Tanzania	Tanzania	G46763	ERR7801946	SAMEA11207371	L3.1.1	missing	L3.1.1.i1
L3	Tanzania	public	True	Tanzania	Tanzania	G46766	ERR7801949	SAMEA11207374	L3.1.1	missing	L3.1.1.i1
L3	Tanzania	public	True	Tanzania	Tanzania	G46767	ERR7801950	SAMEA11207375	L3.1.1	missing	L3.1.1.i1
L3	Tanzania	public	True	Tanzania	Tanzania	G46768	ERR7801951	SAMEA11207376	L3	missing	L3.1.1
L3	Tanzania	public	True	Tanzania	Tanzania	G46770	ERR7801953	SAMEA11207378	L3.1.1	missing	L3.1.1.i1
L3	Tanzania	public	True	Tanzania	Tanzania	G46771	ERR7801954	SAMEA11207379	L3.1.1	missing	L3.1.1.i1
L3	Tanzania	public	True	Tanzania	Tanzania	G46772	ERR7801955	SAMEA11207380	L3.1.1	missing	L3.1.1.i1
L3	Tanzania	public	True	Tanzania	Tanzania	G46774	ERR7801957	SAMEA11207382	L3.1.1	missing	L3.1.1.i1
L3	Tanzania	public	True	Tanzania	Tanzania	G46776	ERR7801959	SAMEA11207384	L3.1.1	missing	L3.1.1.i1
L3	Tanzania	public	True	Tanzania	Tanzania	G46780	ERR7801963	SAMEA11207388	L3	missing	L3.2.2
L3	Tanzania	public	True	Tanzania	Tanzania	G46782	ERR7801965	SAMEA11207390	L3.1.1	missing	L3.1.1.i1
L3	Tanzania	public	True	Tanzania	Tanzania	G46784	ERR7801967	SAMEA11207392	L3.1.1	missing	L3.1.1.i1
L3	Tanzania	public	True	Tanzania	Tanzania	G46785	ERR7801968	SAMEA11207393	L3.1.1	missing	L3.1.1.i1
L3	Tanzania	public	True	Tanzania	Tanzania	G46788	ERR7801971	SAMEA11207396	L3	missing	L3.1.1
L3	Tanzania	public	True	Tanzania	Tanzania	G46789	ERR7801972	SAMEA11207397	L3.1.1	missing	L3.1.1.i1
L3	Tanzania	public	True	Tanzania	Tanzania	G46790	ERR7801973	SAMEA11207398	L3	missing	L3.2.2
L3	Tanzania	public	True	Tanzania	Tanzania	G46791	ERR7801974	SAMEA11207399	L3.1.1	missing	L3.1.1.i1
L3	Tanzania	public	True	Tanzania	Tanzania	G46796	ERR7801979	SAMEA11207404	L3	missing	L3.1.1
L3	Tanzania	public	True	Tanzania	Tanzania	G46797	ERR7801980	SAMEA11207405	L3.1.1	missing	L3.1.1.i1
L3	Tanzania	public	True	Tanzania	Tanzania	G46798	ERR7801981	SAMEA11207406	L3.1.1	missing	L3.1.1.i1
L3	Tanzania	public	True	Tanzania	Tanzania	G46799	ERR7801982	SAMEA11207407	L3.1.1	missing	L3.1.1.i1
L3	Tanzania	public	True	Tanzania	Tanzania	G46800	ERR7801983	SAMEA11207408	L3.1.1	missing	L3.1.1.i1
L3	Tanzania	public	True	Tanzania	Tanzania	G46803	ERR7801986	SAMEA11207411	L3.1.1	missing	L3.1.1.i1
L3	Tanzania	public	True	Tanzania	Tanzania	G46805	ERR7801988	SAMEA11207413	L3.1.1	missing	L3.1.1.i1
L3	Tanzania	public	True	Tanzania	Tanzania	G46806	ERR7801989	SAMEA11207414	L3.1.1	missing	L3.1.1.i1
L3	Tanzania	public	True	Tanzania	Tanzania	G46808	ERR7801991	SAMEA11207416	L3.1.1	missing	L3.1.1.i1
L3	Tanzania	public	True	Tanzania	Tanzania	G46810	ERR7801993	SAMEA11207418	L3.1.1	missing	L3.1.1.i1
L3	Tanzania	public	True	Tanzania	Tanzania	G46811	ERR7801994	SAMEA11207419	L3.1.1	missing	L3.1.1.i1
L3	Tanzania	public	True	Tanzania	Tanzania	G46822	ERR7802005	SAMEA11207430	L3.1.1	missing	L3.1.1.i1
L3	Tanzania	public	True	Tanzania	Tanzania	G46824	ERR7802007	SAMEA11207432	L3.1.1	missing	L3.1.1.i1
L3	Tanzania	public	True	Tanzania	Tanzania	G46825	ERR7802008	SAMEA11207433	L3.1.1	missing	L3.1.1.i1
L3	Tanzania	public	True	Tanzania	Tanzania	G46826	ERR7802009	SAMEA11207434	L3	missing	L3.1.1
L3	Tanzania	public	True	Tanzania	Tanzania	G46836	ERR7802018	SAMEA11207443	L3.1.1	missing	L3.1.1.i1
L3	Tanzania	public	True	Tanzania	Tanzania	G46837	ERR7802019	SAMEA11207444	L3.1.1	missing	L3.1.1.i1
L3	Tanzania	public	True	Tanzania	Tanzania	G46842	ERR7802023	SAMEA11207448	L3.1.1	missing	L3.1.1.i1
L3	Tanzania	public	True	Tanzania	Tanzania	G46852	ERR7802032	SAMEA11207457	L3	missing	L3.1.1
L3	Tanzania	public	True	Tanzania	Tanzania	G46854	ERR7802034	SAMEA11207459	L3.1.1	missing	L3.1.1.i1
L3	Tanzania	public	True	Tanzania	Tanzania	G46856	ERR7802036	SAMEA11207461	L3.1.1	missing	L3.1.1.i1
L3	Tanzania	public	True	Tanzania	Tanzania	G46858	ERR7802038	SAMEA11207463	L3.1.1	missing	L3.1.1.i1
L3	Tanzania	public	True	Tanzania	Tanzania	G46861	ERR7802040	SAMEA11207465	L3.1.1	missing	L3.1.1.i1
L3	Tanzania	public	True	Tanzania	Tanzania	G46862	ERR7802041	SAMEA11207466	L3.1.1	missing	L3.1.1.i1
L3	Tanzania	public	True	Tanzania	Tanzania	G46865	ERR7802044	SAMEA11207469	L3.1.1	missing	L3.1.1.i1
L3	Tanzania	public	True	Tanzania	Tanzania	G46866	ERR7802045	SAMEA11207470	L3.1.1	missing	L3.1.1.i1
L3	Tanzania	public	True	Tanzania	Tanzania	G46867	ERR7802046	SAMEA11207471	L3.1.1	missing	L3.1.1.i1
L3	Tanzania	public	True	Tanzania	Tanzania	G46872	ERR7802051	SAMEA11207476	L3.1.1	missing	L3.1.1.i1
L3	Tanzania	public	True	Tanzania	Tanzania	G46874	ERR7802053	SAMEA11207478	L3.1.1	missing	L3.1.1.i1
L3	Tanzania	public	True	Tanzania	Tanzania	G46876	ERR7802055	SAMEA11207480	L3.1.1	missing	L3.1.1.i1
L3	Tanzania	public	True	Tanzania	Tanzania	G46878	ERR7802057	SAMEA11207482	L3.1.2.1	missing	L3.1.1.i2
L3	Tanzania	public	True	Tanzania	Tanzania	G46882	ERR7802060	SAMEA11207485	L3.1.1	missing	L3.1.1.i1
L3	Tanzania	public	True	Tanzania	Tanzania	G46883	ERR7802061	SAMEA11207486	L3	missing	L3.1.1
L3	Tanzania	public	True	Tanzania	Tanzania	G46884	ERR7802062	SAMEA11207487	L3.1.1	missing	L3.1.1.i1
L3	Tanzania	public	True	Tanzania	Tanzania	G46887	ERR7802065	SAMEA11207490	L3.1.1	missing	L3.1.1.i1
L3	Tanzania	public	True	Tanzania	Tanzania	G46890	ERR7802068	SAMEA11207493	L3.1.1	missing	L3.1.1.i1
L3	Tanzania	public	True	Tanzania	Tanzania	G46891	ERR7802069	SAMEA11207494	L3.1.1	missing	L3.1.1.i1
L3	Tanzania	public	True	Tanzania	Tanzania	G46893	ERR7802071	SAMEA11207496	L3.1.1	missing	L3.1.1.i1
L3	Tanzania	public	True	Tanzania	Tanzania	G46895	ERR7802073	SAMEA11207498	L3.1.1	missing	L3.1.1.i1
L3	Tanzania	public	True	Tanzania	Tanzania	G46897	ERR7802075	SAMEA11207500	L3.1.1	missing	L3.1.1.i1
L3	Tanzania	public	True	Tanzania	Tanzania	G46905	ERR7802083	SAMEA11207508	L3.1.2	missing	L3.1.1.i2
L3	Tanzania	public	True	Tanzania	Tanzania	G46906	ERR7802084	SAMEA11207509	L3.1.1	missing	L3.1.1.i1
L3	Tanzania	public	True	Tanzania	Tanzania	G46907	ERR7802085	SAMEA11207510	L3.1.1	missing	L3.1.1.i1
L3	Tanzania	public	True	Tanzania	Tanzania	G46908	ERR7802086	SAMEA11207511	L3	missing	L3.1.1
L3	Tanzania	public	True	Tanzania	Tanzania	G46909	ERR7802087	SAMEA11207512	L3.1.1	missing	L3.1.1.i1
L3	Tanzania	public	True	Tanzania	Tanzania	G46911	ERR7802089	SAMEA11207514	L3.1.1	missing	L3.1.1.i1
L3	Tanzania	public	True	Tanzania	Tanzania	G46912	ERR7802090	SAMEA11207515	L3.1.1	missing	L3.1.1.i1
L3	Tanzania	public	True	Tanzania	Tanzania	G46913	ERR7802091	SAMEA11207516	L3.1.1	missing	L3.1.1.i1
L3	Tanzania	public	True	Tanzania	Tanzania	G46915	ERR7802093	SAMEA11207518	L3.1.1	missing	L3.1.1.i1
L3	Tanzania	public	True	Tanzania	Tanzania	G46917	ERR7802095	SAMEA11207520	L3.1.1	missing	L3.1.1.i1
L3	Tanzania	this study	False	Tanzania	Tanzania	G44743	ERR8775783	SAMEA13119851	L3.1.1	missing	undefined
L3	Tanzania	this study	False	Tanzania	Tanzania	G44744	ERR8775784	SAMEA13119852	L3.1.1	missing	undefined
L3	Tanzania	this study	False	Tanzania	Tanzania	G44745	ERR8775785	SAMEA13119853	L3.1.1	missing	undefined
L3	Tanzania	this study	False	Tanzania	Tanzania	G44750	ERR8775787	SAMEA13119854	L3.1.1	missing	undefined
L3	Tanzania	this study	False	Tanzania	Tanzania	G44751	ERR8775788	SAMEA13119855	L3.1.1	missing	undefined
L3	Tanzania	this study	False	Tanzania	Tanzania	G44757	ERR8775790	SAMEA13119857	L3.1.1	missing	undefined
L3	Tanzania	this study	False	Tanzania	Tanzania	G44758	ERR8775791	SAMEA13119858	L3.1.1	missing	undefined
L3	Tanzania	this study	False	Tanzania	Tanzania	G44761	ERR8775792	SAMEA13119859	L3.1.1	missing	undefined
L3	Tanzania	this study	False	Tanzania	Tanzania	G44762	ERR8775793	SAMEA13119860	L3.1.1	missing	undefined
L3	Tanzania	this study	False	Tanzania	Tanzania	G44764	ERR8775795	SAMEA13119862	L3.1.1	missing	undefined
L3	Tanzania	this study	False	Tanzania	Tanzania	G44769	ERR8775796	SAMEA13119863	L3.1.1	missing	undefined
L3	Tanzania	this study	False	Tanzania	Tanzania	G44772	ERR8775798	SAMEA13119865	L3.1.1	missing	undefined
L3	Tanzania	this study	False	Tanzania	Tanzania	G44774	ERR8775799	SAMEA13119866	L3.1.1	missing	undefined
L3	Tanzania	this study	False	Tanzania	Tanzania	G44776	ERR8775800	SAMEA13119867	L3.1.1	missing	undefined
L3	Tanzania	this study	False	Tanzania	Tanzania	G44777	ERR8775801	SAMEA13119868	L3.1.1	missing	undefined
L3	Tanzania	this study	False	Tanzania	Tanzania	G44783	ERR8775802	SAMEA13119869	L3.1.1	missing	undefined
L3	Tanzania	this study	False	Tanzania	Tanzania	G44790	ERR8775807	SAMEA13119872	L3.1.1	missing	undefined
L3	Tanzania	this study	False	Tanzania	Tanzania	G44791	ERR8775808	SAMEA13119873	L3.1.1	missing	undefined
L3	Tanzania	this study	False	Tanzania	Tanzania	G44793	ERR8775810	SAMEA13119874	L3.1.1	missing	undefined
L3	Tanzania	this study	False	Tanzania	Tanzania	G44794	ERR8775811	SAMEA13119875	L3.1.1	missing	undefined
L3	Tanzania	this study	False	Tanzania	Tanzania	G44798	ERR8775814	SAMEA13119877	L3	missing	undefined
L3	Tanzania	this study	False	Tanzania	Tanzania	G44799	ERR8775815	SAMEA13119878	L3.1.1	missing	undefined
L3	Tanzania	this study	False	Tanzania	Tanzania	G44802	ERR8775818	SAMEA13119879	L3.1.1	missing	undefined
L3	Tanzania	this study	False	Tanzania	Tanzania	G44811	ERR8775827	SAMEA13119882	L3.1.1	missing	undefined
L3	Tanzania	this study	False	Tanzania	Tanzania	G44815	ERR8775831	SAMEA13119883	L3.1.1	missing	undefined
L3	Tanzania	this study	False	Tanzania	Tanzania	G44816	ERR8775832	SAMEA13119884	L3.1.1	missing	undefined
L3	Tanzania	this study	False	Tanzania	Tanzania	G44817	ERR8775833	SAMEA13119885	L3.1.1	missing	undefined
L3	Tanzania	this study	False	Tanzania	Tanzania	G44819	ERR8775835	SAMEA13119886	L3.1.1	missing	undefined
L3	Tanzania	this study	False	Tanzania	Tanzania	G44824	ERR8775838	SAMEA13119887	L3.1.1	missing	undefined
L3	Tanzania	this study	False	Tanzania	Tanzania	G44826	ERR8775840	SAMEA13119888	L3.1.1	missing	undefined
L3	Tanzania	this study	False	Tanzania	Tanzania	G44831	ERR8775845	SAMEA13119891	L3.1.1	missing	undefined
L3	Tanzania	this study	False	Tanzania	Tanzania	G44832	ERR8775846	SAMEA13119892	L3.1.1	missing	undefined
L3	Tanzania	this study	False	Tanzania	Tanzania	G44834	ERR8775847	SAMEA13119893	L3.1.1	missing	undefined
L3	Tanzania	this study	False	Tanzania	Tanzania	G44836	ERR8775848	SAMEA13119894	L3.1.1	missing	undefined
L3	Tanzania	this study	False	Tanzania	Tanzania	G44840	ERR8775851	SAMEA13119896	L3.1.1	missing	undefined
L3	Tanzania	this study	False	Tanzania	Tanzania	G44842	ERR8775853	SAMEA13119897	L3.1.1	missing	undefined
L3	Tanzania	this study	False	Tanzania	Tanzania	G44843	ERR8775854	SAMEA13119898	L3.1.1	missing	undefined
L3	Tanzania	this study	False	Tanzania	Tanzania	G44845	ERR8775856	SAMEA13119899	L3.1.1	missing	undefined
L3	Tanzania	this study	False	Tanzania	Tanzania	G44846	ERR8775857	SAMEA13119900	L3.1.1	missing	undefined
L3	Tanzania	this study	False	Tanzania		G44849	ERR8775860	SAMEA13119902	L3.1.1	missing	undefined
L3	Tanzania	this study	False	Tanzania		G44855	ERR8775865	SAMEA13119904	L3.1.1	missing	undefined
L3	Tanzania	this study	False	Tanzania		G44857	ERR8775867	SAMEA13119905	L3.1.1	missing	undefined
L3	Tanzania	this study	False	Tanzania		G44858	ERR8775868	SAMEA13119906	L3.1.1	missing	undefined
L3	Tanzania	this study	False	Tanzania		G44859	ERR8775869	SAMEA13119907	L3.1.1	missing	undefined
L3	Tanzania	this study	False	Tanzania		G44863	ERR8775872	SAMEA13119908	L3	missing	undefined
L3	Tanzania	this study	False	Tanzania		G44864	ERR8775873	SAMEA13119909	L3.1.1	missing	undefined
L3	Tanzania	this study	False	Tanzania		G44866	ERR8775875	SAMEA13119910	L3.1.1	missing	undefined
L3	Tanzania	this study	False	Tanzania		G44867	ERR8775876	SAMEA13119911	L3.1.1	missing	undefined
L3	Tanzania	this study	False	Tanzania		G44870	ERR8775879	SAMEA13119912	L3.1.1	missing	undefined
L3	Tanzania	this study	False	Tanzania		G44873	ERR8775882	SAMEA13119914	L3.1.1	missing	undefined
L3	Tanzania	this study	False	Tanzania		G44876	ERR8775885	SAMEA13119916	L3.1.1	missing	undefined
L3	Tanzania	this study	False	Tanzania		G44882	ERR8775891	SAMEA13119919	L3.1.1	missing	undefined
L3	Tanzania	this study	False	Tanzania		G44883	ERR8775892	SAMEA13119920	L3	missing	undefined
L3	Tanzania	this study	False	Tanzania		G44884	ERR8775893	SAMEA13119921	L3	missing	undefined
L3	Tanzania	this study	False	Tanzania		G44885	ERR8775894	SAMEA13119922	L3.1.1	missing	undefined
L1	S and C Asia	public	False	India		G42272	SRR5341390	SAMN06579032	L1.1.2	2014	L1.1.2
L1	SE Asia (mainland)	public	False	Vietnam		G24948	SRR5065349	SAMN06091976	L1.1.1.1	2011	L1.1.1.1
L1	SE Asia (mainland)	public	False	Vietnam		G24941	SRR5065342	SAMN06091816	L1.1.1.1	2011	L1.1.1.1
L1	SE Asia (mainland)	public	False	Vietnam		G23662	SRR5073967	SAMN06055534	L1.1.1	2009	L1.1.1.1
L1	SE Asia (mainland)	public	False	Vietnam		G23664	SRR5073969	SAMN06055423	L1.1.1	2009	L1.1.1.1
L1	SE Asia (mainland)	public	False	Vietnam		G24945	SRR5065346	SAMN06091743	L1.1.1.1	2011	L1.1.1.1
L1	SE Asia (mainland)	public	False	Vietnam		G23666	SRR5073971	SAMN06055696	L1.1.1.1	2009	L1.1.1.1
L1	SE Asia (mainland)	public	False	Vietnam		G24947	SRR5065348	SAMN06091793	L1.1.1.1	2011	L1.1.1.1
L1	SE Asia (mainland)	public	False	Vietnam		G24019	SRR5073724	SAMN06055674	L1.1.1	2009	L1.1.1.1
L1	SE Asia (mainland)	public	False	Vietnam		G24017	SRR5073722	SAMN06055584	L1.1.1.1	2009	L1.1.1.1
L1	SE Asia (mainland)	public	False	Vietnam		G24015	SRR5073720	SAMN06055610	L1.1.1.1	2009	L1.1.1.1
L1	SE Asia (mainland)	public	False	Thailand	Unknown	G04109	SRR5535683	SAMN04276826	L1.2.1	2011	L1.2.1.1.1
L1	Madagascar	public	False	Madagascar	Madagascar	G23444	SRR12882671	SAMN16521647	L1.1.2	2005	L1.1.2
L1	Madagascar	public	False	Madagascar	Madagascar	G23445	SRR12882614	SAMN16521648	L1.1.2	2006	L1.1.2
L1	SE Asia (mainland)	public	False	Vietnam		G24490	SRR5067412	SAMN06092565	L1.1.1.1	2010	L1.1.1.1
L1	S and C Asia	public	False	India		G42305	SRR5341423	SAMN06578999	L1.1.2	2014	L1.1.2
L1	S and C Asia	public	False	India		G42302	SRR5341420	SAMN06579002	L1.1.2	2014	L1.1.2
L1	Madagascar	public	False	Madagascar	Madagascar	G23441	SRR12882674	SAMN16521649	L1.1.2	2005	L1.1.2
L1	Madagascar	public	False	Madagascar	Madagascar	G23442	SRR12882673	SAMN16521650	L1.1.2	2006	L1.1.2
L1	Madagascar	public	False	Madagascar	Madagascar	G23443	SRR12882672	SAMN16521651	L1.1.2	2005	L1.1.2
L1	SE Asia (mainland)	public	False	Vietnam		G24701	SRR5067223	SAMN06092274	L1.1.1.1	2010	L1.1.1.1
L1	SE Asia (mainland)	public	False	Vietnam		G24704	SRR5067226	SAMN06092548	L1.1.1	2010	L1.1.1.1
L1	SE Asia (islands)	public	False	Philippines		G46989	ERR3256179	SAMEA5542088	L1.2.1	missing	L1.2.1.1.1
L1	SE Asia (islands)	public	False	Philippines		G47052	ERR3256243	SAMEA5542152	L1.2.1	missing	L1.2.1.1.1
L1	SE Asia (mainland)	public	False	Thailand		G31781	SRR5709868	SAMN07236327	L1.1.1	2007	L1.1.1.1
L1	SE Asia (mainland)	public	False	Vietnam		G24832	SRR5065641	SAMN06092045	L1.1.1.1	2011	L1.1.1.1
L1	SE Asia (mainland)	public	False	Thailand		G31788	SRR5709819	SAMN07236334	L1.1.1	2006	L1.1.1.1
L1	SE Asia (mainland)	public	False	Vietnam		G24839	SRR5065446	SAMN06092184	L1.1.1.1	2010	L1.1.1.1
L1	SE Asia (islands)	public	False	Philippines		G46979	ERR3256169	SAMEA5542078	L1.2.1	missing	L1.2.1.1.1
L1	SE Asia (islands)	public	False	Philippines		G46978	ERR3256168	SAMEA5542077	L1.2.1	missing	L1.2.1.1.1
L1	SE Asia (mainland)	public	False	Thailand		G33613	ERR718285	SAMEA2710779	L1.1.1	2006	L1.1.1.1
L1	SE Asia (islands)	public	False	Philippines		G46971	ERR3256161	SAMEA5542070	L1.2.1	missing	L1.2.1.1.1
L1	SE Asia (islands)	public	False	Philippines		G46970	ERR3256160	SAMEA5542069	L1.2.1	missing	L1.2.1.1.1
L1	SE Asia (islands)	public	False	Philippines		G46975	ERR3256165	SAMEA5542074	L1.2.1	missing	L1.2.1.1.1
L1	SE Asia (islands)	public	False	Philippines		G46974	ERR3256164	SAMEA5542073	L1.2.1	missing	L1.2.1.1.1
L1	SE Asia (islands)	public	False	Philippines		G46976	ERR3256166	SAMEA5542075	L1.2.1	missing	L1.2.1.1.1
L1	SE Asia (islands)	public	False	Philippines		G47082	ERR3256273	SAMEA5542183	L1.2.1	missing	L1.2.1.1.2
L1	SE Asia (islands)	public	False	Philippines		G47083	ERR3256274	SAMEA5542184	L1.2.1	missing	L1.2.1.1.1
L1	SE Asia (islands)	public	False	Indonesia		G26575	SRR6480388	SAMN08376262	L1.1.1	2015	L1.1.1.1
L1	SE Asia (islands)	public	False	Philippines		G47086	ERR3256277	SAMEA5542187	L1.2.1	missing	L1.2.1.1.1
L1	SE Asia (islands)	public	False	Philippines		G47087	ERR3256278	SAMEA5542188	L1.2.1	missing	L1.2.1.1.1
L1	SE Asia (islands)	public	False	Philippines		G47084	ERR3256275	SAMEA5542185	L1.2.1	missing	L1.2.1.1.1
L1	SE Asia (mainland)	public	False	Thailand	Unknown	G03222	SRR3724781	SAMN04276665	L1.2.1	2012	L1.2.1.1.1
L1	SE Asia (islands)	public	False	Philippines		G47088	ERR3256279	SAMEA5542189	L1.2.1	missing	L1.2.1.1.1
L1	SE Asia (islands)	public	False	Philippines		G47089	ERR3256280	SAMEA5542190	L1.2.1	missing	L1.2.1.1.1
L1	SE Asia (islands)	public	False	Indonesia	Indonesia	G00168	SRR12882274	SAMN16521486	L1.2.2	missing	L1.2.2.1
L1	SE Asia (mainland)	public	False	Cambodia	Cambodia	G00959	ERR392510	SAMEA2294187	L1.1.1	missing	L1.1.1.1
L1	SE Asia (islands)	public	False	East Timor	East Timor	G00955	SRR12882763	SAMN16521487	L1.2.1	missing	L1.2.1.2
L1	SE Asia (islands)	public	False	East Timor	East Timor	G00954	SRR12882503	SAMN16521488	L1.2.2	missing	L1.2.2.1
L1	Somalia	public	False	Somalia	Somalia	G00951	ERR234272	SAMEA1877235	L1.2.1	missing	L1.2.1.2
L1	SE Asia (mainland)	public	False	Thailand		G33676	ERR718348	SAMEA2710843	L1.2.1	2003	L1.2.1.1.2
L1	SE Asia (mainland)	public	False	Thailand		G33674	ERR718346	SAMEA2710841	L1.1.1	2003	L1.1.1.1
L1	SE Asia (mainland)	public	False	Thailand		G33672	ERR718344	SAMEA2710839	L1.1.1	2004	L1.1.1.1
L1	SE Asia (islands)	public	False	Philippines		G47044	ERR3256235	SAMEA5542144	L1.2.1	missing	L1.2.1.1.1
L1	SE Asia (mainland)	public	False	Thailand		G33671	ERR718343	SAMEA2710838	L1.1.3	2003	L1.1.3
L1	SE Asia (mainland)	public	False	Vietnam		G25070	SRR5065271	SAMN06092054	L1.1.1.1	2010	L1.1.1.1
L1	SE Asia (mainland)	public	False	Thailand		G31816	SRR5709968	SAMN07236362	L1.1.3	2009	L1.1.3
L1	SE Asia (mainland)	public	False	Vietnam		G25055	SRR5065256	SAMN06092044	L1.1.1.1	2011	L1.1.1.1
L1	SE Asia (mainland)	public	False	Vietnam		G25057	SRR5065258	SAMN06091920	L1.1.1.1	2011	L1.1.1.1
L1	SE Asia (mainland)	public	False	Thailand		G34156	ERR751899	SAMEA2783530	L1.2.1	2008	L1.2.1.1.1
L1	SE Asia (mainland)	public	False	Thailand		G34157	ERR751900	SAMEA2783531	L1.1.1	2010	L1.1.1.1
L1	SE Asia (mainland)	public	False	Thailand		G34154	ERR751897	SAMEA2783524	L1.2.1	2004	L1.2.1.1.1
L1	SE Asia (islands)	public	False	Philippines	Philippines	G03859	SRR12882746	SAMN16521735	L1.2.1	missing	L1.2.1.1.1
L1	Malawi	public	False	Malawi		G17099	ERR216903	SAMEA1688556	L1.1.3	1998	L1.1.3.i1
L1	SE Asia (mainland)	public	False	Thailand		G34683	ERR775792	SAMEA2783618	L1.1	2004	L1
L1	Malawi	public	False	Malawi		G17090	ERR181971	SAMEA1556604	L1.1.2	2005	L1.1.2
L1	Malawi	public	False	Malawi		G17091	ERR126639	SAMEA1465935	L1.1.2	missing	L1.1.2
L1	Malawi	public	False	Malawi		G17092	ERR126636	SAMEA1465970	L1.2.2	missing	L1.2.2.2
L1	Malawi	public	False	Malawi		G17093	ERR473353	SAMEA2267058	L1.1.2	missing	L1.1.2
L1	Malawi	public	False	Malawi		G17094	ERR181933	SAMEA1556696	L1.2.2	missing	L1.2.2.1
L1	SE Asia (mainland)	public	False	Thailand		G34680	ERR775789	SAMEA2783615	L1.1.1	2006	L1.1.1.1
L1	Malawi	public	False	Malawi		G17096	ERR212180	SAMEA1569112	L1.2.2	2003	L1.2.2.2
L1	Malawi	public	False	Malawi		G17097	ERR212160	SAMEA1569108	L1.1.3	2009	L1.1.3.i1
L1	SE Asia (mainland)	public	False	Thailand		G34379	ERR752122	SAMEA2782869	L1.1.1	2010	L1.1.1.1
L1	SE Asia (mainland)	public	False	Thailand		G33654	ERR718326	SAMEA2710821	L1.2.1	2003	L1.2.1.1.1
L1	Tanzania	public	True	Tanzania	Tanzania	G33410	SRR12882511	SAMN16521513	L1.1.2	2015	L1.1.2
L1	SE Asia (mainland)	public	False	Thailand		G34371	ERR752114	SAMEA2782861	L1.1.1	2003	L1.1.1.1
L1	SE Asia (mainland)	public	False	Thailand		G34376	ERR752119	SAMEA2782866	L1.1.1	2004	L1.1.1.1
L1	SE Asia (mainland)	public	False	Thailand		G34375	ERR752118	SAMEA2782865	L1.1.1	2002	L1.1.1
L1	Malawi	public	False	Malawi		G16977	ERR176788	SAMEA1530597	L1.1.3	missing	L1.1.3.i1
L1	SE Asia (mainland)	public	False	Thailand		G33786	ERR718458	SAMEA2710958	L1.1.3	2005	L1.1.3
L1	SE Asia (mainland)	public	False	Thailand		G33890	ERR718562	SAMEA2711062	L1.1.3	2007	L1.1.3
L1	Malawi	public	False	Malawi		G17164	ERR181860	SAMEA1556502	L1.2.2	2009	L1.2.2.1
L1	SE Asia (mainland)	public	False	Thailand		G34571	ERR767979	SAMEA2783114	L1.1.1	2010	L1.1.1.1
L1	SE Asia (mainland)	public	False	Thailand		G34572	ERR767980	SAMEA2783116	L1.1.1	2009	L1.1.1.1
L1	SE Asia (mainland)	public	False	Thailand		G34573	ERR767981	SAMEA2783120	L1.1.1	2009	L1.1.1
L1	Malawi	public	False	Malawi		G17163	ERR176491	SAMEA1530629	L1.1.3	missing	L1.1.3.i1
L1	SE Asia (mainland)	public	False	Thailand		G34578	ERR767986	SAMEA2783209	L1.1.1	2007	L1.1.1.1
L1	SE Asia (mainland)	public	False	Thailand		G34579	ERR767987	SAMEA2783210	L1.1.1.1	2008	L1.1.1.1
L1	Malawi	public	False	Malawi		G17168	ERR221596	SAMEA1688596	L1.2.2	missing	L1.2.2.1
L1	Malawi	public	False	Malawi		G17169	ERR190337	SAMEA1569154	L1.2.2	2002	L1.2.2.2
L1	SE Asia (mainland)	public	False	Thailand		G33526	ERR718198	SAMEA2710691	L1.1.1	2006	L1.1.1.1
L1	SE Asia (mainland)	public	False	Thailand		G33524	ERR718196	SAMEA2710689	L1.1.1	2005	L1.1.1.1
L1	SE Asia (mainland)	public	False	Thailand		G33525	ERR718197	SAMEA2710690	L1.1.1	2007	L1.1.1.1
L1	SE Asia (mainland)	public	False	Thailand		G34203	ERR751946	SAMEA2783427	L1.1	2002	L1
L1	Tanzania	public	True	Tanzania	Tanzania	G32301	SRR12882087	SAMN16521514	L1.1.3	2016	L1.1.3.i1
L1	SE Asia (mainland)	public	False	Thailand		G34208	ERR751951	SAMEA2783456	L1.1.1	2008	L1.1.1.1
L1	SE Asia (mainland)	public	False	Thailand		G33529	ERR718201	SAMEA2710694	L1.1.1	2006	L1.1.1.1
L1	Tanzania	public	False	Tanzania	Tanzania	G36177	SRR12882320	SAMN16521515	L1.1.2	2016	undefined
L1	SE Asia (mainland)	public	False	Vietnam		G24079	SRR5073584	SAMN06055651	L1.1.1.1	2009	L1.1.1.1
L1	SE Asia (mainland)	public	False	Vietnam		G24400	SRR5067522	SAMN06092359	L1.1.1.1	2010	L1.1.1.1
L1	SE Asia (mainland)	public	False	Vietnam		G24402	SRR5067524	SAMN06092609	L1.1.1.1	2010	L1.1.1.1
L1	Madagascar	public	False	Madagascar	Madagascar	G23367	SRR12882540	SAMN16521652	L1.1.2	2005	L1.1.2
L1	S America	public	False	Ecuador	Ecuador	G21758	SRR12882483	SAMN16521430	L1.2.1	missing	L1.2.1.1.2
L1	SE Asia (islands)	public	False	Philippines	Phillipines	G21759	SRR12882482	SAMN16521431	L1.2.1	missing	L1.2.1.1.1
L1	S and C Asia	public	False	India		G19720	SRR1169581;SRR1172267	SAMN02598958	L1.1.2	missing	L1.1.2
L1	E Asia	public	False	China		G26686	ERR2179598	SAMEA104357393	L1.2.1	2007	L1.2.1.1.2
L1	Malawi	public	False	Malawi		G16969	ERR212116	SAMEA1569253	L1.1.3	1997	L1.1.3.i1
L1	Malawi	public	False	Malawi		G16968	ERR212108	SAMEA1569203	L1.2.2	2002	L1.2.2.2
L1	Malawi	public	False	Malawi		G16967	ERR176800	SAMEA1530683	L1.1.2	missing	L1.1.2
L1	Malawi	public	False	Malawi		G16966	ERR221557	SAMEA1688560	L1.2.2	2003	L1.2.2.2
L1	Malawi	public	False	Malawi		G16965	ERR161121	SAMEA1485225	L1.2.2	missing	L1.2.2.2
L1	Malawi	public	False	Malawi		G16964	ERR176723	SAMEA1530613	L1.1.3	missing	L1.1.3.i1
L1	Malawi	public	False	Malawi		G16963	ERR176602	SAMEA1530924	L1.1.3	missing	L1.1.3.i1
L1	Malawi	public	False	Malawi		G16962	ERR181963	SAMEA1556802	L1.1.3	2005	L1.1.3.i1
L1	Malawi	public	False	Malawi		G16961	ERR190377	SAMEA1569330	L1.1.3	1999	L1.1.3
L1	Malawi	public	False	Malawi		G16960	ERR176524	SAMEA1530800	L1.1.3	missing	L1.1.3.i1
L1	SE Asia (mainland)	public	False	Vietnam		G23810	SRR5073915	SAMN06055625	L1.1.1.1	2009	L1.1.1.1
L1	SE Asia (islands)	public	False	Philippines		G47033	ERR3256224	SAMEA5542133	L1.2.1	missing	L1.2.1.1.1
L1	SE Asia (islands)	public	False	Philippines		G46987	ERR3256177	SAMEA5542086	L1.2.1	missing	L1.2.1.1.2
L1	S Africa	public	False	Botswana	Botswana	G21954	SRR12882247	SAMN16521622	L1.2.2	2014	L1.2.2.1
L1	SE Asia (mainland)	public	False	Vietnam		G23700	SRR5074057	SAMN06055916	L1.1.1	2009	L1.1.1.1
L1	SE Asia (mainland)	public	False	Vietnam		G23707	SRR5074064	SAMN06055990	L1.1.1.1	2008	L1.1.1.1
L1	SE Asia (mainland)	public	False	Vietnam		G23870	SRR5073775	SAMN06055756	L1.1.1.1	2009	L1.1.1.1
L1	SE Asia (mainland)	public	False	Vietnam		G23873	SRR5073778	SAMN06055665	L1.1.1	2009	L1.1.1.1
L1	S and C Asia	public	False	India		G19648	SRR1173029;SRR1173275	SAMN02599082	L1.1.2	2003	L1.1.2
L1	SE Asia (islands)	public	False	Indonesia		G26579	SRR6480525	SAMN08376297	L1.2.2	2008	L1.2.2.1
L1	S and C Asia	public	False	India		G19643	SRR1173093;SRR1173584	SAMN02599077	L1.2.2	2003	L1.2.2.1
L1	SE Asia (islands)	public	False	Indonesia		G26576	SRR6480442	SAMN08376138	L1.2.1	2014	L1.2.1.1.1
L1	SE Asia (islands)	public	False	Indonesia		G26574	SRR6480337	SAMN08376164	L1.2.2	2014	L1.2.2.1
L1	W and C Africa	public	False	Ghana		G08584	ERR439974	SAMEA2235040	L1.1.3	missing	L1.1.3
L1	SE Asia (islands)	public	False	Taiwan		G19828	SRR1011516	SAMN02364094	L1.2.1	missing	L1.2.1.1.2
L1	Madagascar	public	False	Madagascar	Madagascar	G23440	SRR12882675	SAMN16521653	L1.1.3	2005	L1.1.3.i1
L1	S and C Asia	public	False	India		G19486	SRR1169569;SRR1172174	SAMN02598970	L1.1.2	2001	L1.1.2
L1	SE Asia (mainland)	public	False	Vietnam		G23675	SRR5073980	SAMN06055752	L1.1.1.1	2009	L1.1.1.1
L1	SE Asia (mainland)	public	False	Vietnam		G24954	SRR5065355	SAMN06092019	L1.1.1.1	2010	L1.1.1.1
L1	SE Asia (mainland)	public	False	Vietnam		G23672	SRR5073977	SAMN06055842	L1.1.1.1	2009	L1.1.1.1
L1	S America	public	False	Brazil	Brazil	G04936		SAMN10185892	L1.2.2	2007	L1.2.2.1
L1	Tanzania	public	True	Tanzania	Tanzania	G36224	SRR12882289	SAMN16521516	L1.1.2	2014	L1.1.2
L1	SE Asia (islands)	public	False	Indonesia	Indonesia	G00173	SRR12882467	SAMN16521489	L1.2.2	missing	L1.2.2.1
L1	S and C Asia	public	False	India		G42264	SRR5341382	SAMN06579040	L1.1.2	2014	L1.1.2
L1	SE Asia (islands)	public	False	East Timor	East Timor	G00170	SRR12882030	SAMN16521490	L1.2.1	missing	L1.2.1.2
L1	S and C Asia	public	False	India		G19735	SRR1169558;SRR1172053	SAMN02599015	L1.1.2	2002	L1.1.2
L1	S and C Asia	public	False	India		G19731	SRR1172886	SAMN02599013	L1.1.2	2002	L1.1.2
L1	SE Asia (islands)	public	False	Taiwan	Taiwan	G27026	SRR12882431	SAMN16521439	L1.2.1	2003	L1.2.1.1.2
L1	SE Asia (islands)	public	False	Taiwan	Taiwan	G27027	SRR12882430	SAMN16521440	L1.2.1	2001	L1.2.1.1.2
L1	SE Asia (islands)	public	False	Taiwan	Taiwan	G27025	SRR12882432	SAMN16521441	L1.2.1	2003	L1.2.1.1.2
L1	SE Asia (islands)	public	False	Taiwan	Taiwan	G27023	SRR12882434	SAMN16521442	L1.2.1	2003	L1.2.1.1.2
L1	SE Asia (islands)	public	False	Taiwan	Taiwan	G27020	SRR12882436	SAMN16521443	L1.2.1	2005	L1.2.1.1.2
L1	SE Asia (mainland)	public	False	Thailand	Unknown	G04112	SRR3725010	SAMN04276789	L1.1.1	2012	L1.1.1.1
L1	SE Asia (mainland)	public	False	Vietnam		G24001	SRR5073706	SAMN06055786	L1.1.1.1	2009	L1.1.1.1
L1	SE Asia (mainland)	public	False	Vietnam		G24000	SRR5073705	SAMN06055437	L1.1.1	2009	L1.1.1
L1	SE Asia (islands)	public	False	Taiwan	Taiwan	G27028	SRR12882429	SAMN16521444	L1.2.1	2001	L1.2.1.1.2
L1	SE Asia (islands)	public	False	Taiwan	Taiwan	G27029	SRR12882428	SAMN16521445	L1.2.1	2008	L1.2.1.1.1
L1	S Africa	public	False	South Africa		G19916	ERR4423515;ERR4423516	SAMEA6797819	L1.2.2	2013	L1;L4.1;L1.2.2.2
L1	SE Asia (mainland)	public	False	Vietnam		G24606	SRR5067328	SAMN06092663	L1.1.1.1	2010	L1.1.1.1
L1	S Africa	public	False	South Africa		G15926	SRR2101791	SAMN03649038	L1.2.2	missing	L1.2.2.1
L1	SE Asia (mainland)	public	False	Vietnam		G24488	SRR5067410	SAMN06092611	L1.1.1.1	2010	L1.1.1.1
L1	SE Asia (mainland)	public	False	Vietnam		G24710	SRR5067232	SAMN06092344	L1.1.1.1	2010	L1.1.1.1
L1	S Africa	public	False	Botswana	Botswana	G21942	SRR12882252	SAMN16521623	L1.2.2	2013	L1.2.2.1
L1	W and C Africa	public	False	Republic of Congo		G25444	ERR551865	SAMEA2534250	L1.1.3	missing	L1.1.3
L1	Malawi	public	False	Malawi		G17118	ERR163932	SAMEA1485234	L1.1.2	missing	L1.1.2
L1	SE Asia (mainland)	public	False	Thailand		G31907	SRR5710001	SAMN07236453	L1.1.1	2000	L1.1.1.1
L1	SE Asia (mainland)	public	False	Thailand		G31905	SRR5710003	SAMN07236451	L1.1.1	2000	L1.1.1.1
L1	SE Asia (mainland)	public	False	Vietnam		G23561	SRR5074119	SAMN06055992	L1.1.1.1	2008	L1.1.1.1
L1	SE Asia (mainland)	public	False	Thailand		G31798	SRR5709782	SAMN07236344	L1.1.3	2007	L1.1.3
L1	SE Asia (mainland)	public	False	Vietnam		G24826	SRR5065635	SAMN06091916	L1.1.1.1	2011	L1.1.1.1
L1	SE Asia (mainland)	public	False	Vietnam		G24824	SRR5065633	SAMN06091924	L1.2.1	2011	L1.2.1.1.1
L1	SE Asia (mainland)	public	False	Vietnam		G24823	SRR5065632	SAMN06091819	L1.1.1.1	2011	L1.1.1.1
L1	SE Asia (mainland)	public	False	Thailand		G31903	SRR5710005	SAMN07236449	L1.1.1	2000	L1.1.1.1
L1	SE Asia (islands)	public	False	Philippines		G46945	ERR3256135	SAMEA5542044	L1.2.1	missing	L1.2.1.1.2
L1	SE Asia (islands)	public	False	Philippines		G46946	ERR3256136	SAMEA5542045	L1.2.1	missing	L1.2.1.1.1
L1	SE Asia (islands)	public	False	Philippines		G46943	ERR3256133	SAMEA5542042	L1.2.1	missing	L1.2.1.1.1
L1	SE Asia (islands)	public	False	Philippines		G46948	ERR3256138	SAMEA5542047	L1.2.1	missing	L1.2.1.1.1
L1	SE Asia (islands)	public	False	Philippines		G46949	ERR3256139	SAMEA5542048	L1.2.1	missing	L1.2.1.1.1
L1	Djibouti	public	False	Djibouti		G22892	SRR5818705	SAMN07344589	L1.2.2	missing	L1;L1.2.2.1;L2.2
L1	S and C Asia	public	False	Nepal	Nepal	G06400	SRR12882733	SAMN16521390	L1.2.2	missing	L1.2.2.1
L1	SE Asia (mainland)	public	False	Vietnam		G24226	SRR5073528	SAMN06055762	L1.1.1.1	2009	L1.1.1.1
L1	SE Asia (mainland)	public	False	Vietnam		G24223	SRR5073525	SAMN06055549	L1.1.1.1	2009	L1.1.1.1
L1	SE Asia (mainland)	public	False	Vietnam		G24229	SRR5073531	SAMN06055460	L1.1.1.1	2009	L1.1.1.1
L1	SE Asia (islands)	public	False	Philippines		G47091	ERR3256282	SAMEA5542192	L1.2.1	missing	L1.2.1.1.1
L1	SE Asia (islands)	public	False	Philippines		G47090	ERR3256281	SAMEA5542191	L1.2.1	missing	L1.2.1.1.1
L1	SE Asia (islands)	public	False	Philippines		G47093	ERR3256284	SAMEA5542194	L1.2.1	missing	L1.2.1.1.1
L1	SE Asia (islands)	public	False	Philippines		G47095	ERR3256286	SAMEA5542196	L1.2.1	missing	L1.2.1.1.1
L1	SE Asia (islands)	public	False	Philippines		G47094	ERR3256285	SAMEA5542195	L1.2.1	missing	L1.2.1.1.1
L1	SE Asia (islands)	public	False	Philippines		G47097	ERR3256288	SAMEA5542198	L1.2.1	missing	L1.2.1.1.2
L1	SE Asia (islands)	public	False	Philippines		G47096	ERR3256287	SAMEA5542197	L1.2.1	missing	L1.2.1.1.1
L1	SE Asia (mainland)	public	False	Vietnam		G25008	SRR5065415	SAMN06092031	L1.1.1.1	2010	L1.1.1.1
L1	SE Asia (mainland)	public	False	Vietnam		G25139	SRR5065205	SAMN06091720	L1.1.1.1	2011	L1.1.1.1
L1	SE Asia (mainland)	public	False	Thailand		G31909	SRR5709999	SAMN07236455	L1.1.1	2005	L1.1.1.1
L1	SE Asia (mainland)	public	False	Vietnam		G25065	SRR5065266	SAMN06092191	L1.1.1.1	2010	L1.1.1.1
L1	SE Asia (mainland)	public	False	Thailand		G33669	ERR718341	SAMEA2710836	L1.1.1	2004	L1.1.1
L1	SE Asia (mainland)	public	False	Thailand		G33668	ERR718340	SAMEA2710835	L1.1.1	2004	L1.1.1.1
L1	SE Asia (mainland)	public	False	Vietnam		G25063	SRR5065264	SAMN06092196	L1.1.1.1	2010	L1.1.1.1
L1	SE Asia (mainland)	public	False	Thailand		G33664	ERR718336	SAMEA2710831	L1.1.1.1	2003	L1.1.1.1
L1	SE Asia (mainland)	public	False	Thailand		G33661	ERR718333	SAMEA2710828	L1.2.1	2003	L1.2.1.1.1
L1	SE Asia (mainland)	public	False	Thailand		G33662	ERR718334	SAMEA2710829	L1.1.1	2006	L1.1.1.1
L1	SE Asia (mainland)	public	False	Thailand		G31806	SRR5709920	SAMN07236352	L1.1.3	2008	L1.1.3
L1	SE Asia (mainland)	public	False	Thailand		G31802	SRR5709924	SAMN07236348	L1.2.2	2007	L1.2.2.1
L1	SE Asia (mainland)	public	False	Thailand		G34141	ERR751884	SAMEA2783502	L1.1.1	2005	L1.1.1.1
L1	Malawi	public	False	Malawi		G17086	ERR323093	SAMEA2040744	L1.1.3	missing	L1.1.3.i1
L1	Malawi	public	False	Malawi		G17085	ERR176604	SAMEA1530772	L1.1.3	missing	L1.1.3.i1
L1	SE Asia (mainland)	public	False	Thailand		G34142	ERR751885	SAMEA2783505	L1.2.1	2004	L1.2.1.1.1
L1	Malawi	public	False	Malawi		G17083	ERR212067	SAMEA1569289	L1.1.3	2007	L1.1.3.i1
L1	Malawi	public	False	Malawi		G17082	ERR221578	SAMEA1688691	L1.2.2	2003	L1.2.2.1
L1	Malawi	public	False	Malawi		G17081	ERR221562	SAMEA1688550	L1.1.3	2003	L1.1.3.i1
L1	SE Asia (mainland)	public	False	Thailand		G34146	ERR751889	SAMEA2783513	L1.1.1	2004	L1.1.1.1
L1	SE Asia (mainland)	public	False	Thailand		G34149	ERR751892	SAMEA2783517	L1.1.1	2008	L1.1.1.1
L1	Malawi	public	False	Malawi		G17089	ERR473340	SAMEA2267045	L1.1.2	missing	L1.1.2
L1	Malawi	public	False	Malawi		G17088	ERR212110	SAMEA1569276	L1.2.2	1997	L1.2.2.2
L1	SE Asia (mainland)	public	False	Vietnam		G24129	SRR5073634	SAMN06055755	L1.1.1.1	2009	L1.1.1.1
L1	Malawi	public	False	Malawi		G16956	ERR736820	SAMEA2660994	L1.2.2	missing	L1.2.2.1
L1	Malawi	public	False	Malawi		G16957	ERR473352	SAMEA2267057	L1.1.2	missing	L1.1.2
L1	SE Asia (mainland)	public	False	Thailand		G34360	ERR752103	SAMEA2782849	L1.1.1	2003	L1.1.1.1
L1	SE Asia (mainland)	public	False	Thailand		G34365	ERR752108	SAMEA2782854	L1.1.1	2006	L1.1.1.1
L1	SE Asia (mainland)	public	False	Thailand		G33799	ERR718471	SAMEA2710971	L1.2.1	2003	L1.2.1.1.2
L1	SE Asia (mainland)	public	False	Thailand		G33791	ERR718463	SAMEA2710963	L1.1.1	2006	L1.1.1.1
L1	SE Asia (mainland)	public	False	Thailand		G33795	ERR718467	SAMEA2710967	L1.1.1	2003	L1.1.1.1
L1	SE Asia (mainland)	public	False	Thailand		G33794	ERR718466	SAMEA2710966	L1.2.1	2003	L1.2.1.1.1
L1	W and C Africa	public	False	Sierra Leone		G12609	ERR552799	SAMEA2534913	L1.1.1	missing	L1.1.1.2
L1	S and C Asia	public	False	India		G19708	SRR1172881;SRR1175036	SAMN02599138	L1.1.2	2003	L1.1.2
L1	SE Asia (mainland)	public	False	Thailand		G33884	ERR718556	SAMEA2711056	L1.1	2005	L1
L1	SE Asia (mainland)	public	False	Thailand		G33880	ERR718552	SAMEA2711052	L1.1.1	2010	L1.1.1.1
L1	SE Asia (mainland)	public	False	Thailand		G33883	ERR718555	SAMEA2711055	L1.1.1	2005	L1.1.1.1
L1	SE Asia (mainland)	public	False	Thailand		G33882	ERR718554	SAMEA2711054	L1.2.2	2005	L1.2.2.1
L1	Malawi	public	False	Malawi		G17173	ERR181951	SAMEA1556675	L1.1.2	2002	L1.1.2
L1	Malawi	public	False	Malawi		G17172	ERR221563	SAMEA1688544	L1.1.3	2003	L1.1.3.i1
L1	Malawi	public	False	Malawi		G17171	ERR161129	SAMEA1485445	L1.1.3	missing	L1.1.3.i1
L1	Malawi	public	False	Malawi		G17170	ERR212113	SAMEA1569244	L1.1.2	1996	L1.1.2
L1	Malawi	public	False	Malawi		G17175	ERR216902	SAMEA1688553	L1.1.3	1997	L1.1.3.i1
L1	Malawi	public	False	Malawi		G17174	ERR164019	SAMEA1485382	L1.1.2	missing	L1.1.2
L1	SE Asia (mainland)	public	False	Thailand		G34567	ERR767975	SAMEA2783093	L1.1.1	2009	L1.1.1.1
L1	Malawi	public	False	Malawi		G17179	ERR212079	SAMEA1569155	L1.1.3	1998	L1.1.3.i1
L1	Malawi	public	False	Malawi		G17178	ERR176747	SAMEA1530885	L1.1.3	missing	L1.1.3.i1
L1	SE Asia (mainland)	public	False	Thailand		G34563	ERR767971	SAMEA2783038	L1.2.1	2006	L1.2.1.1.1
L1	S and C Asia	public	False	India		G19704	SRR1173005;SRR1173388	SAMN02599148	L1.1.2	2003	L1.1.2
L1	SE Asia (mainland)	public	False	Thailand		G34560	ERR767968	SAMEA2783022	L1.1.3	2006	L1.1.3
L1	SE Asia (mainland)	public	False	Thailand		G34215	ERR751958	SAMEA2783486	L1.2.1	2004	L1.2.1.1.1
L1	SE Asia (mainland)	public	False	Thailand		G34214	ERR751957			2007	L1.1.1.1
L1	SE Asia (mainland)	public	False	Thailand		G33537	ERR718209	SAMEA2710702	L1.1.1	2006	L1.1.1.1
L1	SE Asia (mainland)	public	False	Thailand		G33530	ERR718202	SAMEA2710695	L1.1.1	2004	L1.1.1.1
L1	SE Asia (mainland)	public	False	Thailand		G34213	ERR751956	SAMEA2783482	L1.1	2008	L1
L1	SE Asia (mainland)	public	False	Thailand		G34219	ERR751962	SAMEA2783491	L1.2.1	2007	L1.2.1.1.1
L1	SE Asia (mainland)	public	False	Thailand		G33538	ERR718210	SAMEA2710703	L1.2.1	2005	L1.2.1.1.1
L1	Malawi	public	False	Malawi		G17187	ERR190353	SAMEA1569366	L1.1.2	2002	L1.1.2
L1	SE Asia (islands)	public	False	Philippines		G47049	ERR3256240	SAMEA5542149	L1.2.1	missing	L1.2.1.1.2
L1	Malawi	public	False	Malawi		G17194	ERR473297	SAMEA2267002	L1.2.2	missing	L1.2.2.1
L1	SE Asia (mainland)	public	False	Myanmar		G21298	ERR983235	SAMEA3505303	L1.1.2	2013	L1.1.2
L1	SE Asia (mainland)	public	False	Thailand		G34546	ERR752289	SAMEA2783051	L1.1.1	2011	L1.1.1.1
L1	Tanzania	public	False	Tanzania	Tanzania	G32933	SRR12882523	SAMN16521517	L1.1.2	2017	undefined
L1	Tanzania	public	True	Tanzania	Tanzania	G21835	SRR12882584	SAMN16521518	L1.1.2	2014	L1.1.2
L1	Tanzania	public	True	Tanzania	Tanzania	G32206	SRR12882661	SAMN16521519	L1.1.2	2017	L1.1.2
L1	Tanzania	public	True	Tanzania	Tanzania	G32202	SRR12882662	SAMN16521520	L1.1.2	2017	L1.1.2
L1	S America	public	False	Brazil	Brazil	G04872		SAMN10185851	L1.1.3	1999	L1.1.3.i1
L1	S America	public	False	Brazil	Brazil	G04873		SAMN10185852	L1.1.3	1999	L1.1.3.i1
L1	S America	public	False	Brazil	Brazil	G04870		SAMN10185849	L1.1.3	1999	L1.1.3.i1
L1	S America	public	False	Brazil	Brazil	G04871		SAMN10185850	L1.1.3	2000	L1.1.3.i1
L1	S America	public	False	Brazil	Brazil	G04876		SAMN10185855	L1.1.3	2002	L1.1.3.i1
L1	S America	public	False	Brazil	Brazil	G04877		SAMN10185856	L1.1.3	2002	L1.1.3.i1
L1	S America	public	False	Brazil	Brazil	G04874		SAMN10185853	L1.1.3	2001	L1.1.3.i1
L1	S America	public	False	Brazil	Brazil	G04875		SAMN10185854	L1.1.3	2001	L1.1.3
L1	S America	public	False	Brazil	Brazil	G04878		SAMN10185857	L1.1.3	2003	L1.1.3.i1
L1	S America	public	False	Brazil	Brazil	G04879		SAMN10185858	L1.2.2	2005	L1.2.2.1
L1	SE Asia (mainland)	public	False	Vietnam		G23907	SRR5073812	SAMN06055435	L1.1.1.1	2009	L1.1.1.1
L1	SE Asia (mainland)	public	False	Vietnam		G23901	SRR5073806	SAMN06055758	L1.1.1.1	2009	L1.1.1.1
L1	SE Asia (mainland)	public	False	Vietnam		G23903	SRR5073808	SAMN06055524	L1.1.1.1	2009	L1.1.1.1
L1	SE Asia (mainland)	public	False	Vietnam		G24831	SRR5065640	SAMN06091886	L1.1.1.1	2011	L1.1.1.1
L1	SE Asia (mainland)	public	False	Vietnam		G23908	SRR5073813	SAMN06055407	L1.1.1.1	2009	L1.1.1.1
L1	S and C Asia	public	False	India		G19585	SRR1169554;SRR1172124	SAMN02599027	L1.1.2	2002	L1.1.2
L1	S and C Asia	public	False	India		G19587	SRR1169463;SRR1172087	SAMN02599028	L1.1.2	2002	L1.1.2
L1	S and C Asia	public	False	India		G19583	SRR1169491;SRR1172157	SAMN02599026	L1.1.2	2002	L1.1.2
L1	Malawi	public	False	Malawi		G16910	ERR245822	SAMEA1708353	L1.1.3	2002	L1.1.3.i1
L1	S and C Asia	public	False	India		G19589	SRR1173215	SAMN02599029	L1.1.2	2002	L1.1.2
L1	SE Asia (mainland)	public	False	Vietnam		G24838	SRR5065445	SAMN06092121	L1.1.1.1	2010	L1.1.1.1
L1	Tanzania	public	True	Tanzania	Tanzania	G32115	SRR12882426	SAMN16521521	L1.2.2	2015	L1.2.2.2
L1	SE Asia (mainland)	public	False	Vietnam		G23848	SRR5073753	SAMN06055414	L1.1.1	2009	L1.1.1.1
L1	SE Asia (mainland)	public	False	Vietnam		G23849	SRR5073754	SAMN06055467	L1.1.1.1	2009	L1.1.1.1
L1	Tanzania	public	True	Tanzania	Tanzania	G04906	SRR12882621	SAMN16521522	L1.1.2	2014	L1.1.2
L1	SE Asia (mainland)	public	False	Vietnam		G23843	SRR5073748	SAMN06055679	L1.1.1.1	2009	L1.1.1.1
L1	SE Asia (mainland)	public	False	Vietnam		G23844	SRR5073749	SAMN06055861	L1.1.1.1	2009	L1.1.1.1
L1	SE Asia (mainland)	public	False	Vietnam		G23846	SRR5073751	SAMN06055704	L1.1.1.1	2009	L1.1.1.1
L1	SE Asia (mainland)	public	False	Cambodia	Cambodia	G04296	SRR12882043	SAMN16521491	L1.1.1	missing	L1.1.1.1
L1	SE Asia (mainland)	public	False	Cambodia	Cambodia	G04297	SRR12882042	SAMN16521492	L1.1.1	missing	L1.1.1.1
L1	SE Asia (islands)	public	False	East Timor	East Timor	G04294	SRR12882045	SAMN16521493	L1.2.1	missing	L1.2.1.2
L1	SE Asia (islands)	public	False	East Timor	East Timor	G04295	SRR12882044	SAMN16521494	L1.2.2	missing	L1.2.2.1
L1	SE Asia (islands)	public	False	East Timor	East Timor	G04292	SRR12882047	SAMN16521495	L1.2.1	missing	L1.2.1.2
L1	SE Asia (mainland)	public	False	Cambodia	Cambodia	G04293	SRR12882046	SAMN16521496	L1.1.1	missing	L1.1.1.1
L1	SE Asia (islands)	public	False	Taiwan	Taiwan	G26988	SRR12882114	SAMN16521446	L1.2.1	2010	L1.2.1.1.2
L1	SE Asia (islands)	public	False	East Timor	East Timor	G04291	SRR12882048	SAMN16521497	L1.2.1	missing	L1.2.1.2
L1	SE Asia (islands)	public	False	Taiwan	Taiwan	G26986	SRR12882116	SAMN16521447	L1.2.1	2010	L1.2.1.1.2
L1	SE Asia (islands)	public	False	Taiwan	Taiwan	G26987	SRR12882115	SAMN16521448	L1.2.1	2010	L1.2.1.1.2
L1	SE Asia (islands)	public	False	Taiwan	Taiwan	G26984	SRR12882118	SAMN16521449	L1.2.1	2010	L1.2.1.1.2
L1	SE Asia (islands)	public	False	Taiwan	Taiwan	G26985	SRR12882117	SAMN16521450	L1.2.1	2010	L1.2.1.1.2
L1	SE Asia (islands)	public	False	Taiwan	Taiwan	G26982	SRR12882195	SAMN16521451	L1.2.1	2010	L1.2.1.1.2
L1	SE Asia (islands)	public	False	Taiwan	Taiwan	G26983	SRR12882119	SAMN16521452	L1.2.1	2010	L1.2.1.1.2
L1	SE Asia (islands)	public	False	Taiwan	Taiwan	G26980	SRR12882197	SAMN16521453	L1.2.1	2010	L1.2.1.1.2
L1	SE Asia (islands)	public	False	Indonesia	Indonesia	G04299	SRR12882038	SAMN16521498	L1.2.1	missing	L1.2.1.1.1
L1	SE Asia (mainland)	public	False	Vietnam		G23592	SRR5074151	SAMN06056028	L1.1.1.1	2008	L1.1.1.1
L1	SE Asia (mainland)	public	False	Vietnam		G23593	SRR5074152	SAMN06055998	L1.1.1.1	2009	L1.1.1.1
L1	S and C Asia	public	False	India		G19692	SRR1172716;SRR1175146	SAMN02599129	L1.1.2	2003	L1.1.2
L1	S and C Asia	public	False	India		G42250	SRR5341368	SAMN06579054	L1.1.2	2014	L1.1.2
L1	S and C Asia	public	False	India		G19696	SRR1173127;SRR1173288	SAMN02599125	L1.1.2	2003	L1.1.2
L1	S and C Asia	public	False	India		G19697	SRR1172855;SRR1175089	SAMN02599124	L1.1.2	2003	L1.1.2
L1	S and C Asia	public	False	India		G19698	SRR1172862;SRR1172971	SAMN02599182	L1.1.2	2003	L1.1.2
L1	SE Asia (mainland)	public	False	Vietnam		G23634	SRR5073939	SAMN06055745	L1.1.1.1	2009	L1.1.1.1
L1	SE Asia (mainland)	public	False	Vietnam		G23602	SRR5074161	SAMN06056017	L1.1.1.1	2008	L1.1.1.1
L1	SE Asia (mainland)	public	False	Vietnam		G23603	SRR5074162	SAMN06056012	L1.1.1.1	2008	L1.1.1.1
L1	SE Asia (mainland)	public	False	Vietnam		G23600	SRR5074159	SAMN06055987	L1.2.1	2009	L1.2.1.1.1
L1	SE Asia (mainland)	public	False	Vietnam		G23986	SRR5073691	SAMN06055547	L1.1.1.1	2009	L1.1.1.1
L1	SE Asia (mainland)	public	False	Vietnam		G24925	SRR5065532	SAMN06091797	L1.1.1.1	2011	L1.1.1.1
L1	SE Asia (mainland)	public	False	Vietnam		G23608	SRR5074167	SAMN06055970	L1.1.1.1	2009	L1.1.1.1
L1	S and C Asia	public	False	India		G19743	SRR1169497;SRR1172246	SAMN02599033	L1.1.2	2002	L1.1.2
L1	Tanzania	public	True	Tanzania	Tanzania	G08220	SRR12882706	SAMN16521523	L1.1.2	2014	L1.1.2
L1	S and C Asia	public	False	India		G19747	SRR1169490;SRR1174841	SAMN02599035	L1.1.2	2002	L1.1.2
L1	S and C Asia	public	False	India		G19745	SRR1169477;SRR1172266	SAMN02599034	L1.1.2	2002	L1.1.2
L1	S Africa	public	False	Botswana		G08359	SRR5535927	SAMN06251283	L1.2.2	2013	L1.2.2.1
L1	S and C Asia	public	False	India		G19749	SRR1169538;SRR1172125	SAMN02599036	L1.1.2	2002	L1.1.2
L1	S and C Asia	public	False	India		G19677	SRR1173680	SAMN02599106	L1.1.2	2003	L1.1.2
L1	SE Asia (mainland)	public	False	Vietnam		G24038	SRR5073540	SAMN06055894	L1.1.1.1	2009	L1.1.1.1
L1	SE Asia (mainland)	public	False	Thailand	Unknown	G04121	SRR3725358	SAMN04276791	L1.2.1	2012	L1.2.1.1.1
L1	S America	public	False	Brazil		G23028	SRR12882557	SAMN16521722	L1.1.3	missing	L1.1.3.i1
L1	SE Asia (mainland)	public	False	Thailand	Unknown	G04124	SRR3725361	SAMN04276819	L1.1.1	2012	L1.1.1.1
L1	W and C Africa	public	False	Ghana		G04128	ERR1334050	SAMEA3504603	L1.1.1	2013	L1.1.1.2
L1	SE Asia (mainland)	public	False	Vietnam		G24037	SRR5073539	SAMN06055444	L1.2.1	2009	L1.2.1.1.1
L1	S and C Asia	public	False	India		G42328	SRR5341446	SAMN06578976	L1.1.2	2014	L1.1.2
L1	SE Asia (mainland)	public	False	Vietnam		G24724	SRR5067246	SAMN06092371	L1.1.1.1	2010	L1.1.1.1
L1	SE Asia (mainland)	public	False	Vietnam		G24726	SRR5067248	SAMN06092392	L1.1.1.1	2010	L1.1.1.1
L1	Tanzania	public	True	Tanzania	Tanzania	G36126	SRR12882404	SAMN16521524	L1.1.2	2016	L1.1.2
L1	SE Asia (mainland)	public	False	Vietnam		G24454	SRR5067376	SAMN06092612	L1.1.1.1	2010	L1.1.1.1
L1	SE Asia (mainland)	public	False	Vietnam		G24101	SRR5073606	SAMN06055747	L1.1.1.1	2009	L1.1.1.1
L1	SE Asia (mainland)	public	False	Vietnam		G24109	SRR5073614	SAMN06055650	L1.1.1.1	2009	L1.1.1.1
L1	SE Asia (mainland)	public	False	Vietnam		G24459	SRR5067381	SAMN06092469	L1.1.1.1	2010	L1.1.1.1
L1	S Africa	public	False	South Africa		G19956	ERR4423585;ERR4423585	SAMEA6797855	L1.2.2	2013	L1.2.2.1
L1	SE Asia (islands)	public	False	Philippines		G46972	ERR3256162	SAMEA5542071	L1.2.1	missing	L1.2.1.1.1
L1	SE Asia (mainland)	public	False	Thailand		G34427	ERR752170	SAMEA2782919	L1.1.1	2010	L1.1.1.1
L1	SE Asia (mainland)	public	False	Vietnam		G24333	SRR5067655	SAMN06092452	L1.2.1	2010	L1.2.1.1.1
L1	SE Asia (mainland)	public	False	Vietnam		G24588	SRR5067310	SAMN06092432	L1.1.1.1	2010	L1.1.1.1
L1	SE Asia (mainland)	public	False	Thailand		G34425	ERR752168	SAMEA2782917	L1.2.1	2010	L1.2.1.1.1
L1	SE Asia (mainland)	public	False	Vietnam		G24852	SRR5065459	SAMN06092082	L1.1.1	2010	L1.1.1.1
L1	SE Asia (mainland)	public	False	Vietnam		G24583	SRR5067305	SAMN06092335	L1.1.1.1	2010	L1.1.1.1
L1	SE Asia (mainland)	public	False	Vietnam		G24857	SRR5065464	SAMN06092130	L1.1.1.1	2010	L1.1.1.1
L1	SE Asia (mainland)	public	False	Thailand		G34351	ERR752094	SAMEA2783397	L1.1.3	2005	L1.1.3
L1	SE Asia (islands)	public	False	Philippines		G46951	ERR3256141	SAMEA5542050	L1.2.1	missing	L1.2.1.1.1
L1	SE Asia (islands)	public	False	Philippines		G46957	ERR3256147	SAMEA5542056	L1.2.1	missing	L1.2.1.1.1
L1	SE Asia (mainland)	public	False	Thailand		G33829	ERR718501	SAMEA2711001	L1.1.1	2004	L1.1.1.1
L1	SE Asia (islands)	public	False	Philippines		G46955	ERR3256145	SAMEA5542054	L1.2.1	missing	L1.2.1.1.2
L1	SE Asia (islands)	public	False	Philippines		G46954	ERR3256144	SAMEA5542053	L1.2.1	missing	L1.2.1.1.1
L1	Djibouti	public	False	Djibouti		G22882	SRR5818695	SAMN07344726	L1.1.2	missing	L1.1.2
L1	SE Asia (islands)	public	False	Philippines		G46959	ERR3256149	SAMEA5542058	L1.2.1	missing	L1.2.1.1.1
L1	Djibouti	public	False	Djibouti		G22880	SRR5818693	SAMN07344657	L1.1.2	missing	L1.1.2
L1	Djibouti	public	False	Djibouti		G22886	SRR5818699	SAMN07344722	L1.1.2	missing	L1.1.2
L1	Djibouti	public	False	Djibouti		G22885	SRR5818698	SAMN07344723	L1.1.2	missing	L1.1.2
L1	Djibouti	public	False	Djibouti		G22884	SRR5818697	SAMN07344724	L1.1.2	missing	L1.1.2
L1	SE Asia (mainland)	public	False	Vietnam		G24210	SRR5073512	SAMN06055652	L1.1.1.1	2009	L1.1.1.1
L1	S Africa	public	False	Botswana		G20003	SRR12882490	SAMN16521624	L1.2.2	2013	L1.2.2.2
L1	SE Asia (islands)	public	False	Philippines		G47081	ERR3256272	SAMEA5542182	L1.2.1	missing	L1.2.1.1.1
L1	S and C Asia	public	False	Nepal	Nepal	G06438	SRR12882725	SAMN16521391	L1.2.2	missing	L1.2.2.1
L1	SE Asia (mainland)	public	False	Vietnam		G24215	SRR5073517	SAMN06055476	L1.1.1.1	2009	L1.1.1.1
L1	SE Asia (mainland)	public	False	Vietnam		G24216	SRR5073518	SAMN06055443	L1.1.1	2009	L1.1.1
L1	SE Asia (mainland)	public	False	Thailand		G34294	ERR752037	SAMEA2783324	L1.1.1	2007	L1.1.1.1
L1	S and C Asia	public	False	Nepal	Nepal	G06434	SRR12882729	SAMN16521392	L1.1.2	2009	L1.1.2
L1	S and C Asia	public	False	Nepal	Nepal	G06435	SRR12882728	SAMN16521393	L1.2.2	2009	L1.2.2.1
L1	S and C Asia	public	False	Nepal	Nepal	G06437	SRR12882726	SAMN16521394	L1.2.2	missing	L1.2.2.1
L1	S and C Asia	public	False	Nepal	Nepal	G06431	SRR12882732	SAMN16521395	L1.2.2	missing	L1.2.2.1
L1	S and C Asia	public	False	Nepal	Nepal	G06432	SRR12882731	SAMN16521396	L1.2.2	missing	L1.2.2.1
L1	S and C Asia	public	False	Nepal	Nepal	G06433	SRR12882730	SAMN16521397	L1.2.1	2009	L1.2.1.1.1
L1	SE Asia (islands)	public	False	Philippines		G47085	ERR3256276	SAMEA5542186	L1.2.1	missing	L1.2.1.1.1
L1	SE Asia (islands)	public	False	Philippines		G47046	ERR3256237	SAMEA5542146	L1.2.1	missing	L1.2.1.1.1
L1	SE Asia (mainland)	public	False	Thailand		G33659	ERR718331	SAMEA2710826	L1.1.1	2004	L1.1.1.1
L1	SE Asia (mainland)	public	False	Thailand		G34688	ERR775797	SAMEA2783623	L1.1.1	2006	L1.1.1.1
L1	SE Asia (mainland)	public	False	Thailand		G34689	ERR775798	SAMEA2783624	L1.1.1	2006	L1.1.1.1
L1	SE Asia (islands)	public	False	Philippines		G47042	ERR3256233	SAMEA5542142	L1.2.1	missing	L1.2.1.1.1
L1	SE Asia (islands)	public	False	Philippines		G47040	ERR3256231	SAMEA5542140	L1.2.1	missing	L1.2.1.1.1
L1	SE Asia (islands)	public	False	Philippines		G47041	ERR3256232	SAMEA5542141	L1.2.1	missing	L1.2.1.1.1
L1	SE Asia (mainland)	public	False	Thailand		G33650	ERR718322	SAMEA2710817	L1.1.1	2004	L1.1.1.1
L1	SE Asia (mainland)	public	False	Thailand		G33651	ERR718323	SAMEA2710818	L1.2.1	2003	L1.2.1.1.1
L1	SE Asia (mainland)	public	False	Vietnam		G25079	SRR5065280	SAMN06092132	L1.1.1.1	2010	L1.1.1.1
L1	SE Asia (mainland)	public	False	Thailand		G34681	ERR775790	SAMEA2783616	L1.1.1	2005	L1.1.1.1
L1	SE Asia (mainland)	public	False	Thailand		G34686	ERR775795	SAMEA2783621	L1.1.3	2007	L1.1.3
L1	SE Asia (mainland)	public	False	Thailand		G34687	ERR775796	SAMEA2783622	L1.1.1	2003	L1.1.1.1
L1	SE Asia (mainland)	public	False	Thailand		G33656	ERR718328	SAMEA2710823	L1.2.1	2004	L1.2.1.1.1
L1	SE Asia (mainland)	public	False	Thailand		G33657	ERR718329	SAMEA2710824	L1.1.3	2007	L1.1.3
L1	SE Asia (mainland)	public	False	Thailand		G31878	SRR5709957	SAMN07236424	L1.1.1	2007	L1.1.1.1
L1	SE Asia (mainland)	public	False	Thailand		G31876	SRR5709955	SAMN07236422	L1.1.1	missing	L1.1.1.1
L1	SE Asia (mainland)	public	False	Thailand		G34178	ERR751921	SAMEA2783354	L1.1.1	2008	L1.1.1
L1	SE Asia (mainland)	public	False	Thailand		G34175	ERR751918	SAMEA2783321	L1.2.1	2007	L1.2.1.1.1
L1	SE Asia (mainland)	public	False	Thailand		G34171	ERR751914	SAMEA2783303	L1.1.1	2008	L1.1.1.1
L1	SE Asia (mainland)	public	False	Thailand		G34172	ERR751915	SAMEA2783309	L1.1	2010	L1
L1	SE Asia (mainland)	public	False	Thailand		G34173	ERR751916	SAMEA2783310	L1.1.1	2007	L1.1.1.1
L1	SE Asia (mainland)	public	False	Thailand		G34597	ERR768005	SAMEA2783256	L1.1.1	2008	L1.1.1.1
L1	SE Asia (mainland)	public	False	Thailand		G34197	ERR751940	SAMEA2783410	L1.2.2	2004	L1.2.2.1
L1	SE Asia (mainland)	public	False	Thailand		G34195	ERR751938	SAMEA2783408	L1.2.1	2004	L1.2.1.1.2
L1	SE Asia (mainland)	public	False	Thailand		G34192	ERR751935	SAMEA2783398	L1.2.1	2003	L1.2.1.1.1
L1	SE Asia (mainland)	public	False	Thailand		G31906	SRR5710002	SAMN07236452	L1.2.1	2000	L1.2.1.1.2
L1	SE Asia (mainland)	public	False	Thailand		G31904	SRR5710004	SAMN07236450	L1.1.1	2000	L1.1.1.1
L1	Djibouti	public	False	Djibouti		G22864	SRR5818677	SAMN07344592	L1.1.2	missing	L1.1.2
L1	Djibouti	public	False	Djibouti		G22867	SRR5818680	SAMN07344714	L1.2.2	missing	L1;L1.2.2.1;L2.2
L1	Djibouti	public	False	Djibouti		G22862	SRR5818675	SAMN07344709	L1.1.2	missing	L1.1.2
L1	Malawi	public	False	Malawi		G17188	ERR221621	SAMEA1688624	L1.1.3	missing	L1.1.3.i1
L1	Malawi	public	False	Malawi		G17186	ERR176631	SAMEA1530820	L4.3.4.1	missing	L1.1.2
L1	SE Asia (mainland)	public	False	Thailand		G34513	ERR752256	SAMEA2783013	L1.1.1	2008	L1.1.1.1
L1	Malawi	public	False	Malawi		G17184	ERR212048	SAMEA1569336	L1.1.3	2005	L1.1.3.i1
L1	Malawi	public	False	Malawi		G17185	ERR736828	SAMEA2661002	L1.1.2	missing	L1.1.2
L1	Malawi	public	False	Malawi		G17182	ERR161063	SAMEA1485457	L1.1.3	missing	L1.1.3.i1
L1	Malawi	public	False	Malawi		G17183	ERR216950	SAMEA1688552	L1.1.3	missing	L1.1.3.i1
L1	Malawi	public	False	Malawi		G17180	ERR473282	SAMEA2266987	L1.1.2	missing	L1.1.2
L1	Malawi	public	False	Malawi		G17181	ERR736860	SAMEA2661034	L1.1.3	missing	L1.1.3.i1
L1	SE Asia (mainland)	public	False	Thailand		G34221	ERR751964	SAMEA2783501	L1.1.1	2004	L1.1.1.1
L1	SE Asia (mainland)	public	False	Thailand		G34222	ERR751965	SAMEA2783503	L1.1.1	2008	L1.1.1.1
L1	SE Asia (mainland)	public	False	Thailand		G34224	ERR751967	SAMEA2783506	L1.2.1	2010	L1.2.1.1.1
L1	SE Asia (mainland)	public	False	Thailand		G34225	ERR751968	SAMEA2783508	L1.1.1	2003	L1.1.1.1
L1	SE Asia (mainland)	public	False	Thailand		G34226	ERR751969	SAMEA2783510	L1.1.1	2004	L1.1.1.1
L1	SE Asia (mainland)	public	False	Thailand		G34228	ERR751971	SAMEA2783514	L1.1.1	2004	L1.1.1.1
L1	S America	public	False	Brazil	Brazil	G04868		SAMN10185848	L1.1.3	1998	L1.1.3
L1	SE Asia (mainland)	public	False	Thailand		G34355	ERR752098	SAMEA2783402	L1.1.3	2003	L1.1.3
L1	SE Asia (mainland)	public	False	Thailand		G34357	ERR752100	SAMEA2783404	L1.2.1	2003	L1.2.1.1.1
L1	SE Asia (mainland)	public	False	Thailand		G34350	ERR752093	SAMEA2783396	L1.1.3	2005	L1.1.3
L1	SE Asia (mainland)	public	False	Thailand		G34423	ERR752166	SAMEA2782915	L1.1.3	2005	L1.1.3
L1	SE Asia (mainland)	public	False	Thailand		G34420	ERR752163	SAMEA2782911	L1.1.3	2010	L1.1.3
L1	SE Asia (mainland)	public	False	Thailand		G34421	ERR752164	SAMEA2782912	L1.2.1	2006	L1.2.1.1.2
L1	Tanzania	public	True	Tanzania	Tanzania	G32927	SRR12882528	SAMN16521525	L1.1.2	2017	L1.1.2
L1	SE Asia (mainland)	public	False	Thailand		G34358	ERR752101	SAMEA2783405	L1.2.1	2008	L1.2.1.1.2
L1	SE Asia (mainland)	public	False	Thailand		G34359	ERR752102	SAMEA2782848	L1.1.1	2006	L1.1.1.1
L1	SE Asia (mainland)	public	False	Thailand		G34429	ERR752172	SAMEA2782922	L1.2.1	2009	L1.2.1.1.2
L1	S and C Asia	public	False	India		G19498	SRR1173597	SAMN02598976	L1.2.2	2001	L1.2.2.1
L1	SE Asia (mainland)	public	False	Vietnam		G23649	SRR5073954	SAMN06055802	L1.1.1.1	2009	L1.1.1.1
L1	Tanzania	public	True	Tanzania	Tanzania	G04861	SRR12882629	SAMN16521526	L1.1.2	2014	L1.1.2
L1	S and C Asia	public	False	India		G19496	SRR1169570;SRR1172139	SAMN02598975	L1.1.2	2001	L1.1.2
L1	SE Asia (mainland)	public	False	Vietnam		G23934	SRR5073639	SAMN06055742	L1.1.1.1	2009	L1.1.1.1
L1	S and C Asia	public	False	India		G19456	SRR1172747;SRR1173027	SAMN02599167	L1.1.2	2003	L1.1.2
L1	S and C Asia	public	False	India		G19492	SRR1169527;SRR1172315	SAMN02598973	L1.1.2	2001	L1.1.2
L1	S and C Asia	public	False	India		G19593	SRR1169564;SRR1172209	SAMN02599031	L1.1.2	2002	L1.1.2
L1	S and C Asia	public	False	India		G19591	SRR1169559;SRR1172182	SAMN02599030	L1.2.2	2002	L1.2.2.1
L1	S and C Asia	public	False	India		G19595	SRR1169489;SRR1172335	SAMN02599032	L1.1.2	2002	L1.1.2
L1	S and C Asia	public	False	India		G19599	SRR1169512;SRR1172054	SAMN02599042	L1.1.2	2002	L1.1.2
L1	SE Asia (mainland)	public	False	Vietnam		G23851	SRR5073756	SAMN06055856	L1.1.1.1	2009	L1.1.1.1
L1	Tanzania	public	False	Tanzania	Tanzania	G03244	SRR3724793	SAMN04276675	L1	2013	undefined
L1	Tanzania	public	True	Tanzania	Tanzania	G03247	SRR3724957	SAMN04276742	L1.1.2	2013	L1.1.2
L1	S America	public	False	Brazil	Brazil	G04919		SAMN10185878	L1.2.2	2006	L1.2.2.1
L1	Tanzania	public	True	Tanzania	Tanzania	G04914	SRR12882744	SAMN16521527	L1.2.2	2014	L1.2.2.1
L1	S America	public	False	Brazil	Brazil	G04916	SRR7974377	SAMN10185845	L1.2.2	2005	L1.2.2.1
L1	Tanzania	public	True	Tanzania	Tanzania	G03248	SRR3724776	SAMN04276677	L1.1.2	2013	L1.1.2
L1	Tanzania	public	True	Tanzania	Tanzania	G04913	SRR12882616	SAMN16521528	L1.1.2	2014	L1.1.2
L1	Tanzania	public	True	Tanzania	Tanzania	G08103	SRR12882158	SAMN16521529	L1.1.2	2014	L1.1.2
L1	Tanzania	public	False	Tanzania	Tanzania	G08106	SRR12882155	SAMN16521530	L1.2.2	2014	undefined
L1	Tanzania	public	True	Tanzania	Tanzania	G08104	SRR12882157	SAMN16521531	L1.1.2	2014	L1.1.2
L1	Tanzania	public	True	Tanzania	Tanzania	G08109	SRR12882151	SAMN16521532	L1.1.2	2014	L1.1.2
L1	SE Asia (mainland)	public	False	Thailand	Thailand	G04285	SRR12882056	SAMN16521499	L1.1.1	missing	L1.1.1
L1	SE Asia (islands)	public	False	Fiji	Fiji	G04287	SRR12882053	SAMN16521500	L1.1.3	missing	L1.1.3
L1	Somalia	public	False	Somalia	Somalia	G04286	SRR12882055	SAMN16521501	L1.1.2	missing	L1.1.2
L1	SE Asia (islands)	public	False	Taiwan	Taiwan	G26999	SRR12882102	SAMN16521454	L1.2.1	2010	L1.2.1.1.2
L1	SE Asia (islands)	public	False	Taiwan	Taiwan	G26998	SRR12882103	SAMN16521455	L1.2.1	2010	L1.2.1.1.2
L1	SE Asia (islands)	public	False	Taiwan	Taiwan	G26995	SRR12882106	SAMN16521456	L1.2.1	2010	L1.2.1.1.2
L1	SE Asia (islands)	public	False	Taiwan	Taiwan	G26994	SRR12882107	SAMN16521457	L1.2.1	2010	L1.2.1.1.2
L1	SE Asia (islands)	public	False	Taiwan	Taiwan	G26997	SRR12882104	SAMN16521458	L1.2.1	2010	L1.2.1.1.2
L1	SE Asia (islands)	public	False	Taiwan	Taiwan	G26996	SRR12882105	SAMN16521459	L1.2.1	2010	L1.2.1.1.2
L1	Somalia	public	False	Somalia	Somalia	G04289	SRR12882050	SAMN16521502	L1.2.2	missing	L1.2.2.2
L1	SE Asia (mainland)	public	False	Myanmar	Myanmar	G04288	SRR12882052	SAMN16521503	L1.1.3	missing	L1.1.3
L1	SE Asia (islands)	public	False	Taiwan	Taiwan	G26993	SRR12882108	SAMN16521460	L1.2.1	2010	L1.2.1.1.2
L1	SE Asia (islands)	public	False	Taiwan	Taiwan	G26992	SRR12882109	SAMN16521461	L1.2.1	2010	L1.2.1.1.2
L1	S and C Asia	public	False	India		G42243	SRR5341361	SAMN06579061	L1.2.2	2014	L1.2.2.1
L1	S and C Asia	public	False	India		G42241	SRR5341359	SAMN06579063	L1.1.2	2014	L1.1.2
L1	S and C Asia	public	False	India		G42240	SRR5341358	SAMN06579064	L1.1.2	2014	L1.1.2
L1	S and C Asia	public	False	India		G42246	SRR5341364	SAMN06579058	L1.1.2	2014	L1.1.2
L1	S and C Asia	public	False	India		G19689	SRR1172829;SRR1175128	SAMN02599132	L1.2.2	2003	L1.2.2.1
L1	SE Asia (mainland)	public	False	Vietnam		G23586	SRR5074145	SAMN06055941	L1.1.1.1	2009	L1.1.1.1
L1	S and C Asia	public	False	India		G19686	SRR1173046;SRR1173209	SAMN02599112	L1.1.2	2003	L1.1.2
L1	S and C Asia	public	False	India		G19684	SRR1173551	SAMN02599113	L1.1.3	2003	L1.1.3
L1	S and C Asia	public	False	India		G19683	SRR1173031;SRR1173136	SAMN02599114	L1.1.2	2003	L1.1.2
L1	S and C Asia	public	False	India		G19681	SRR1173674	SAMN02599109	L1.1.3	missing	L1.1.3
L1	SE Asia (mainland)	public	False	Vietnam		G23613	SRR5074172	SAMN06055946	L1.1.1.1	2009	L1.1.1.1
L1	Tanzania	public	True	Tanzania	Tanzania	G32287	SRR12882164	SAMN16521533	L1.2.2	2016	L1.2.2.1
L1	SE Asia (mainland)	public	False	Vietnam		G24936	SRR5065337	SAMN06091911	L1.1.1.1	2011	L1.1.1.1
L1	SE Asia (mainland)	public	False	Vietnam		G23618	SRR5074177	SAMN06055896	L1.1.1.1	2009	L1.1.1.1
L1	S and C Asia	public	False	India		G19751	SRR1169575;SRR1172228	SAMN02599038	L1.1.2	2002	L1.1.2
L1	S and C Asia	public	False	India		G19753	SRR1169522;SRR1172150	SAMN02599039	L1.1.2	2002	L1.1.2
L1	S and C Asia	public	False	India		G19755	SRR1169511;SRR1172241	SAMN02599040	L1.1.2	2002	L1.1.2
L1	S and C Asia	public	False	India		G19757	SRR1173004;SRR1173179	SAMN02599108	L1.1.2	2003	L1.1.2
L1	S and C Asia	public	False	India		G19759	SRR1172828;SRR1172900	SAMN02599122	L1.1.3	2003	L1.1.3
L1	S and C Asia	public	False	India		G19758	SRR1172991;SRR1173683	SAMN02599110	L1.2.2	2003	L1.2.2.1
L1	SE Asia (islands)	public	False	Taiwan	Taiwan	G27000	SRR12882100	SAMN16521462	L1.2.1	2011	L1.2.1.1.2
L1	SE Asia (islands)	public	False	Taiwan	Taiwan	G27001	SRR12882099	SAMN16521463	L1.2.1	2011	L1.2.1.1.2
L1	SE Asia (islands)	public	False	Taiwan	Taiwan	G27003	SRR12882098	SAMN16521464	L1.2.1	2011	L1.2.1.1.2
L1	SE Asia (islands)	public	False	Taiwan	Taiwan	G27004	SRR12882097	SAMN16521465	L1.2.1	2011	L1.2.1.1.2
L1	SE Asia (islands)	public	False	Taiwan	Taiwan	G27005	SRR12882096	SAMN16521466	L1.2.1	2011	L1.2.1.1.2
L1	SE Asia (islands)	public	False	Taiwan	Taiwan	G27006	SRR12882095	SAMN16521467	L1.2.1	2011	L1.2.1.1.2
L1	SE Asia (islands)	public	False	Taiwan	Taiwan	G27008	SRR12882094	SAMN16521468	L1.2.1	2011	L1.2.1.1.2
L1	SE Asia (islands)	public	False	Taiwan	Taiwan	G27009	SRR12882093	SAMN16521469	L1.2.1	2008	L1.2.1.1.2
L1	Tanzania	public	True	Tanzania	Tanzania	G36118	SRR12882410	SAMN16521534	L1.1.2	2016	L1.1.2
L1	SE Asia (mainland)	public	False	Vietnam		G24733	SRR5067255	SAMN06092656	L1.1.1.1	2010	L1.1.1.1
L1	SE Asia (mainland)	public	False	Thailand		G34659	ERR775768	SAMEA2783575	L1.1.3	2007	L1.1.3
L1	SE Asia (mainland)	public	False	Vietnam		G24730	SRR5067252	SAMN06092283	L1.1.1.1	2010	L1.1.1.1
L1	SE Asia (mainland)	public	False	Vietnam		G24112	SRR5073617	SAMN06055818	L1.2.1	2009	L1.2.1.1.1
L1	SE Asia (mainland)	public	False	Vietnam		G24116	SRR5073621	SAMN06055773	L1.1.1.1	2009	L1.1.1.1
L1	SE Asia (mainland)	public	False	Vietnam		G24443	SRR5067365	SAMN06092643	L1.1.1.1	2010	L1.1.1.1
L1	SE Asia (mainland)	public	False	Vietnam		G24442	SRR5067364	SAMN06092686	L1.1.1.1	2010	L1.1.1.1
L1	SE Asia (mainland)	public	False	Vietnam		G24448	SRR5067370	SAMN06092210	L1.1.1.1	2010	L1.1.1.1
L1	SE Asia (mainland)	public	False	Thailand		G33974	ERR751717	SAMEA2783153	L1.1.1	2007	L1.1.1.1
L1	SE Asia (mainland)	public	False	Vietnam		G24596	SRR5067318	SAMN06092397	L1.1.1.1	2010	L1.1.1.1
L1	SE Asia (mainland)	public	False	Vietnam		G24593	SRR5067315	SAMN06092419	L1.1.1	2010	L1.1.1.1
L1	S Africa	public	False	South Africa		G18880	SRR1172864;SRR1175063	SAMN02586055	L1.2.2	missing	L1.2.2.1
L1	SE Asia (mainland)	public	False	Vietnam		G24598	SRR5067320	SAMN06092280	L1.1.1.1	2010	L1.1.1.1
L1	SE Asia (mainland)	public	False	Vietnam		G24849	SRR5065456	SAMN06091755	L1.1.1	2011	L1.1.1.1
L1	SE Asia (mainland)	public	False	Vietnam		G24021	SRR5073726	SAMN06055843	L1.1.1.1	2009	L1.1.1.1
L1	SE Asia (mainland)	public	False	Vietnam		G24020	SRR5073725	SAMN06055453	L1.1.1.1	2009	L1.1.1.1
L1	SE Asia (mainland)	public	False	Vietnam		G24841	SRR5065448	SAMN06092111	L1.1.1.1	2010	L1.1.1.1
L1	SE Asia (mainland)	public	False	Vietnam		G24840	SRR5065447	SAMN06091702	L1.1.1.1	2011	L1.1.1.1
L1	SE Asia (mainland)	public	False	Vietnam		G24842	SRR5065449	SAMN06091766	L1.1.1.1	2011	L1.1.1.1
L1	SE Asia (mainland)	public	False	Vietnam		G24845	SRR5065452	SAMN06091903	L1.1.1.1	2011	L1.1.1.1
L1	SE Asia (mainland)	public	False	Vietnam		G24029	SRR5073734	SAMN06055798	L1.1.1.1	2009	L1.1.1.1
L1	SE Asia (mainland)	public	False	Vietnam		G24209	SRR5073511	SAMN06055702	L1.1.1.1	2009	L1.1.1.1
L1	SE Asia (mainland)	public	False	Vietnam		G24208	SRR5073510	SAMN06055574	L1.2.1	2009	L1.2.1.1.1
L1	SE Asia (mainland)	public	False	Vietnam		G24201	SRR5073503	SAMN06055459	L1.1.1.1	2009	L1.1.1.1
L1	SE Asia (mainland)	public	False	Thailand	Thailand	G00908	ERR234214	SAMEA1877221	L1.2.1	missing	L1.2.1.1.1
L1	SE Asia (mainland)	public	False	Vietnam		G24042	SRR5073544	SAMN06055830	L1.1.1.1	2009	L1.1.1.1
L1	Mozambique	this study	False	Mozambique	Mozambique	G09822	ERR2660529		L1.2.2	2013	L1.2.2.2
L1	SE Asia (islands)	public	False	Philippines		G47057	ERR3256248	SAMEA5542157	L1.2.1	missing	L1.2.1.1.1
L1	SE Asia (islands)	public	False	Philippines		G47051	ERR3256242	SAMEA5542151	L1.2.1	missing	L1.2.1.1.1
L1	SE Asia (islands)	public	False	Philippines		G47050	ERR3256241	SAMEA5542150	L1.2.1	missing	L1.2.1.1.2
L1	SE Asia (mainland)	public	False	Vietnam		G25088	SRR5065289	SAMN06092058	L1.1.1.1	2010	L1.1.1.1
L1	Mozambique	this study	False	Mozambique	Mozambique	G09823	ERR2660533		L1.2.2	2013	L1.2.2.2
L1	SE Asia (mainland)	public	False	Vietnam		G25086	SRR5065287	SAMN06091729	L1.1.1	2011	L1.1.1.1
L1	Tanzania	public	True	Tanzania	Tanzania	G33416	SRR12882506	SAMN16521535	L1.2.2	2014	L1.2.2.1
L1	SE Asia (mainland)	public	False	Vietnam		G25084	SRR5065285	SAMN06092112	L1.1.1	2010	L1.1.1.1
L1	SE Asia (islands)	public	False	Philippines		G47059	ERR3256250	SAMEA5542159	L1.2.1	missing	L1.2.1.1.1
L1	Malawi	public	False	Malawi		G16990	ERR181930	SAMEA1556785	L1.2.2	missing	L1.2.2.1
L1	SE Asia (mainland)	public	False	Thailand		G34696	ERR775805	SAMEA2710919	L1.2.1	missing	L1.2.1.1.1
L1	Mozambique	this study	False	Mozambique	Mozambique	G09821	ERR2660524		L1.1.3	missing	L1.1.3.i1
L1	Madagascar	public	False	Madagascar	Madagascar	G23391	SRR12882460	SAMN16521654	L1.1.2	2006	L1.1.2
L1	W and C Africa	public	False	Gambia		G08290	SRR12882494	SAMN16521408	L1.1.1	2006	L1.1.1.2
L1	S America	public	False	Brazil	Brazil	G04918		SAMN10185877	L1.1.3	2010	L1.1.3.i1
L1	Mozambique	this study	False	Mozambique	Mozambique	G09824	ERR2660535		L1.2.2	2014	L1.2.2.1
L1	SE Asia (mainland)	public	False	Thailand		G34164	ERR751907	SAMEA2783540	L1.1.3	2004	L1.1.3
L1	SE Asia (mainland)	public	False	Thailand		G33789	ERR718461	SAMEA2710961	L1.2.1	2003	L1.2.1.1.1
L1	Malawi	public	False	Malawi		G17010	ERR473305	SAMEA2267010	L1.1.2	missing	L1.1.2
L1	SE Asia (mainland)	public	False	Thailand		G34184	ERR751927	SAMEA2783361	L1.1.1	2008	L1.1.1.1
L1	SE Asia (mainland)	public	False	Thailand		G34187	ERR751930	SAMEA2783364	L1.1.1	2004	L1.1.1.1
L1	SE Asia (mainland)	public	False	Thailand		G34186	ERR751929	SAMEA2783363	L1.1	2004	L1
L1	SE Asia (mainland)	public	False	Thailand		G34181	ERR751924	SAMEA2783358	L1.2.1	2004	L1.2.1.1.1
L1	SE Asia (mainland)	public	False	Thailand		G34182	ERR751925	SAMEA2783359	L1.2.1	2008	L1.2.1.1.1
L1	SE Asia (mainland)	public	False	Thailand		G34189	ERR751932	SAMEA2783383	L1.2.1	2004	L1.2.1.1.1
L1	SE Asia (mainland)	public	False	Thailand		G34188	ERR751931	SAMEA2783369	L1.1.1	2008	L1.1.1.1
L1	SE Asia (mainland)	public	False	Thailand		G31915	SRR5709995	SAMN07236461	L1.2.1	2004	L1.2.1.1.2
L1	SE Asia (mainland)	public	False	Thailand		G31916	SRR5709975	SAMN07236462	L1.2.1	2007	L1.2.1.1.1
L1	SE Asia (mainland)	public	False	Thailand		G31911	SRR5709997	SAMN07236457	L1.2.1	2003	L1.2.1.1.1
L1	SE Asia (mainland)	public	False	Thailand		G31910	SRR5709998	SAMN07236456	L1.1.1.1	2002	L1.1.1.1
L1	Malawi	public	False	Malawi		G17011	ERR181798	SAMEA1556638	L1.1.2	2008	L1.1.2
L1	SE Asia (mainland)	public	False	Thailand		G31919	SRR5709978	SAMN07236465	L1.2.1	2003	L1.2.1.1.1
L1	SE Asia (mainland)	public	False	Thailand		G33780	ERR718452	SAMEA2710951	L1.2.1	2004	L1.2.1.1.1
L1	Djibouti	public	False	Djibouti		G22856	SRR5818669	SAMN07344662	L1.2.2	missing	L1;L1.2.2.1;L2.2
L1	Djibouti	public	False	Djibouti		G22858	SRR5818671	SAMN07344668	L1.1.2	missing	L1.1.2
L1	Djibouti	public	False	Djibouti		G22859	SRR5818672	SAMN07344667	L1.2.2	missing	L1;L1.2.2.1;L2.2
L1	SE Asia (mainland)	public	False	Thailand		G33646	ERR718318	SAMEA2710813	L1.1.1	2005	L1.1.1
L1	Malawi	public	False	Malawi		G17199	ERR176735	SAMEA1530881	L1.1.3	missing	L1.1.3.i1
L1	Malawi	public	False	Malawi		G17198	ERR176456	SAMEA1530812	L1.1.3	missing	L1.1.3.i1
L1	Malawi	public	False	Malawi		G17195	ERR176637	SAMEA1530935	L1.2.2	missing	L1.2.2.2
L1	Malawi	public	False	Malawi		G17197	ERR473349	SAMEA2267054	L1.1.3	missing	L1.1.3.i1
L1	Malawi	public	False	Malawi		G17196	ERR181820	SAMEA1556611	L1.1.3	2008	L1.1.3.i1
L1	Malawi	public	False	Malawi		G17190	ERR181936	SAMEA1556825	L1.1.2	2004	L1.1.2
L1	Malawi	public	False	Malawi		G17193	ERR736879	SAMEA2661053	L1.1.3	missing	L1.1.3.i1
L1	Malawi	public	False	Malawi		G17192	ERR323046	SAMEA2042079	L1.1.2	missing	L1.1.2
L1	SE Asia (mainland)	public	False	Thailand		G34239	ERR751982	SAMEA2783548	L1.1.1	2003	L1.1.1.1
L1	SE Asia (mainland)	public	False	Thailand		G34237	ERR751980	SAMEA2783544	L1.1.1	2003	L1.1.1.1
L1	SE Asia (mainland)	public	False	Thailand		G34233	ERR751976	SAMEA2783528	L1.2.1	2010	L1.2.1.1.1
L1	SE Asia (mainland)	public	False	Thailand		G34231	ERR751974	SAMEA2783525	L1.1.1	2005	L1.1.1.1
L1	SE Asia (mainland)	public	False	Thailand		G07486	SRR7517784	SAMN09425831	L1.1.3	2011	L1.1.3
L1	SE Asia (mainland)	public	False	Thailand		G07488	SRR7517783	SAMN09425832	L1.2.1	2012	L1.2.1.1.1
L1	SE Asia (mainland)	public	False	Thailand		G34434	ERR752177	SAMEA2782927	L1.1.1	2009	L1.1.1.1
L1	SE Asia (mainland)	public	False	Thailand		G34340	ERR752083	SAMEA2783384	L1.1.3	2008	L1.1.3
L1	SE Asia (mainland)	public	False	Thailand		G34347	ERR752090	SAMEA2783392	L1.1.1	2008	L1.1.1.1
L1	SE Asia (mainland)	public	False	Thailand		G34349	ERR752092	SAMEA2783395	L1.1.3	2006	L1.1.3
L1	Tanzania	public	True	Tanzania	Tanzania	G32915	SRR12882061	SAMN16521536	L1.1.2	2017	L1.1.2
L1	S Africa	public	False	Botswana	Botswana	G21885	SRR12882571	SAMN16521625	L1.2.2	2013	L1.2.2.2
L1	S and C Asia	public	False	Bangladesh	Bangladesh	G21763	SRR12882478	SAMN16521432	L1.1.3	missing	L1.1.3
L1	S and C Asia	public	False	Bangladesh	Bangladesh	G21761	SRR12882480	SAMN16521434	L1.1.3	missing	L1.1.3
L1	SE Asia (islands)	public	False	Philippines	Phillipines	G21760	SRR12882481	SAMN16521435	L1.2.1	missing	L1.2.1.1.2
L1	N Africa	public	False	Morocco	Morrocco	G21765	SRR12882380	SAMN16521437	L1.1.1.1	missing	L1.1.1.1
L1	SE Asia (islands)	public	False	Philippines	Phillipines	G21764	SRR12882477	SAMN16521438	L1.2.1	missing	L1.2.1.1.1
L1	SE Asia (mainland)	public	False	Vietnam		G23927	SRR5073832	SAMN06055678	L1.2.1	2009	L1.2.1.1.1
L1	SE Asia (mainland)	public	False	Vietnam		G23926	SRR5073831	SAMN06055825	L1.1.1.1	2009	L1.1.1.1
L1	Djibouti	public	False	Djibouti		G22758	SRR5818571	SAMN07344601	L1.1.2	missing	L1.1.2
L1	Malawi	public	False	Malawi		G17166	ERR163954	SAMEA1485499	L1.1.2	missing	L1
L1	SE Asia (islands)	public	False	Papua New Guinea	Papua New Guinea	G01500	SRR12882771	SAMN16521730	L1.2.1	2012	L1.2.1.1.1
L1	S and C Asia	public	False	India		G19569	SRR1169496;SRR1172329	SAMN02599019	L1.1.2	2002	L1.1.2
L1	S and C Asia	public	False	India		G19566	SRR1169537;SRR1172287	SAMN02599010	L1.2.2	2002	L1.2.2.1
L1	SE Asia (islands)	public	False	Taiwan	Taiwan	G26991	SRR12882110	SAMN16521470	L1.2.1	2010	L1.2.1.1.2
L1	S and C Asia	public	False	India		G19564	SRR1169529;SRR1172094	SAMN02599009	L1.1.2	2002	L1.1.2
L1	SE Asia (mainland)	public	False	Thailand		G34577	ERR767985	SAMEA2783207	L1.1.1	2003	L1.1.1.1
L1	S and C Asia	public	False	India		G19562	SRR1169563;SRR1172226	SAMN02599008	L1.2.2	2002	L1.2.2.1
L1	S and C Asia	public	False	India		G19560	SRR1169553;SRR1172208	SAMN02599007	L1.2.2	2002	L1.2.2.1
L1	SE Asia (mainland)	public	False	Vietnam		G23821	SRR5073926	SAMN06055885	L1.1.1.1	2009	L1.1.1.1
L1	SE Asia (mainland)	public	False	Vietnam		G23827	SRR5073932	SAMN06055568	L1.1.1.1	2009	L1.1.1.1
L1	SE Asia (mainland)	public	False	Vietnam		G23825	SRR5073930	SAMN06055740	L1.2.1	2009	L1.2.1.1.2
L1	W Asia	public	False	Saudi Arabia		G26524	ERR2145490	SAMEA104326166	L1.2.1	missing	L1.2.1.1.2
L1	Tanzania	public	True	Tanzania	Tanzania	G03250	SRR3724967	SAMN04276747	L1.2.1	2013	L1.2.1.2
L1	S America	public	False	Brazil	Brazil	G04920		SAMN10185879	L1.1.3	2006	L1.1.3
L1	S America	public	False	Brazil	Brazil	G04921		SAMN10185880	L1.1.3	2006	L1.1.3.i1
L1	S America	public	False	Brazil	Brazil	G04922		SAMN10185881	L1.1.3	2006	L1.1.3
L1	S America	public	False	Brazil	Brazil	G04923		SAMN10185882	L1.1.3	2006	L1.1.3
L1	S America	public	False	Brazil	Brazil	G04924	SRR7974376	SAMN10185846	L1.2.2	2006	L1.2.2.1
L1	S America	public	False	Brazil	Brazil	G04925		SAMN10185883	L1.1.3	2006	L1.1.3
L1	S America	public	False	Brazil	Brazil	G04926		SAMN10185884	L1.2.2	2006	L1.2.2.1
L1	S America	public	False	Brazil	Brazil	G04927		SAMN10185885	L1.1.3	2006	L1.1.3.i1
L1	Madagascar	public	False	Madagascar	Madagascar	G23424	SRR12882688	SAMN16521655	L1.1.2	2006	L1.1.2
L1	SE Asia (islands)	public	False	Philippines		G46958	ERR3256148	SAMEA5542057	L1.2.1	missing	L1.2.1.1.1
L1	SE Asia (mainland)	public	False	Vietnam		G23584	SRR5074143	SAMN06055971	L1.1.1.1	2009	L1.1.1.1
L1	Tanzania	public	True	Tanzania	Tanzania	G36215	SRR12882296	SAMN16521537	L1.2.2	2016	L1.2.2.1
L1	S and C Asia	public	False	India	India	G00121	ERR234237	SAMEA1877112	L1.1.2	missing	L1.1.2
L1	W and C Africa	public	False	Gambia		G01437	SRR12882040	SAMN16521412	L1.1.1	2012	L1.1.1.2
L1	SE Asia (mainland)	public	False	Vietnam		G24909	SRR5065516	SAMN06092079	L1.1.1.1	2010	L1.1.1.1
L1	SE Asia (mainland)	public	False	Vietnam		G24906	SRR5065513	SAMN06092037	L1.1.1.1	2010	L1.1.1.1
L1	SE Asia (mainland)	public	False	Vietnam		G24902	SRR5065509	SAMN06091760	L1.1.1.1	2011	L1.1.1.1
L1	Malawi	public	False	Malawi		G16935	ERR245817	SAMEA1708205	L1.1.3	2002	L1.1.3.i1
L1	SE Asia (mainland)	public	False	Vietnam		G24547	SRR5067269	SAMN06092434	L1.1.1.1	2010	L1.1.1.1
L1	Malawi	public	False	Malawi		G16933	ERR245825	SAMEA1708393	L1.1.3	2002	L1.1.3.i1
L1	S and C Asia	public	False	India		G19764	SRR1172986;SRR1175170	SAMN02599120	L1.1.2	2003	L1.1.2
L1	S and C Asia	public	False	India		G19760	SRR1172950;SRR1175123	SAMN02599134	L1.1.2	2003	L1.1.2
L1	S and C Asia	public	False	India		G19761	SRR1172799;SRR1173061	SAMN02599146	L1.1.2	2003	L1.1.2
L1	S and C Asia	public	False	India	India	G22207	ERR2704680	SAMEA4791104	L1.1.2	1997	L1.1.2
L1	SE Asia (mainland)	public	False	Vietnam		G24695	SRR5065704	SAMN06091913	L1.1.1	2011	L1.1.1.1
L1	SE Asia (mainland)	public	False	Vietnam		G24697	SRR5065706	SAMN06091999	L1.1.1.1	2010	L1.1.1.1
L1	SE Asia (islands)	public	False	Taiwan	Taiwan	G27019	SRR12882437	SAMN16521471	L1.2.1	2008	L1.2.1.1.2
L1	SE Asia (islands)	public	False	Taiwan	Taiwan	G27018	SRR12882438	SAMN16521472	L1.2.1	2008	L1.2.1.1.2
L1	SE Asia (islands)	public	False	Taiwan	Taiwan	G27017	SRR12882439	SAMN16521473	L1.2.1	2008	L1.2.1.1.2
L1	SE Asia (islands)	public	False	Taiwan	Taiwan	G27016	SRR12882440	SAMN16521474	L1.2.1	2008	L1.2.1.1.2
L1	SE Asia (islands)	public	False	Taiwan	Taiwan	G27015	SRR12882441	SAMN16521475	L1.2.1	2008	L1.2.1.1.2
L1	SE Asia (islands)	public	False	Taiwan	Taiwan	G27013	SRR12882442	SAMN16521476	L1.2.1	2008	L1.2.1.1.2
L1	SE Asia (islands)	public	False	Taiwan	Taiwan	G27012	SRR12882443	SAMN16521477	L1.2.1	2008	L1.2.1.1.2
L1	SE Asia (islands)	public	False	Taiwan	Taiwan	G27011	SRR12882091	SAMN16521478	L1.2.1	2008	L1.2.1.1.2
L1	SE Asia (islands)	public	False	Taiwan	Taiwan	G27010	SRR12882092	SAMN16521479	L1.2.1	2008	L1.2.1.1.2
L1	SE Asia (islands)	public	False	Philippines		G47058	ERR3256249	SAMEA5542158	L1.2.1	missing	L1.2.1.1.1
L1	Madagascar	public	False	Madagascar	Madagascar	G23423	SRR12882690	SAMN16521656	L1.1.2	2005	L1.1.2
L1	S and C Asia	public	False	India		G42340	SRR5341458	SAMN06578964	L1.1.3	2014	L1.1.3
L1	S and C Asia	public	False	India		G42345	SRR5341463	SAMN06578959	L1.1.2	2014	L1.1.2
L1	Tanzania	public	True	Tanzania	Tanzania	G36201	SRR12882304	SAMN16521538	L1.1.2	2016	L1.1.2
L1	SE Asia (mainland)	public	False	Vietnam		G24475	SRR5067397	SAMN06092338	L1.1.1.1	2010	L1.1.1.1
L1	SE Asia (mainland)	public	False	Vietnam		G24878	SRR5065485	SAMN06091997	L1.1.1.1	2010	L1.1.1.1
L1	SE Asia (mainland)	public	False	Vietnam		G24052	SRR5073554	SAMN06055585	L1.1.1.1	2009	L1.1.1.1
L1	SE Asia (mainland)	public	False	Vietnam		G23557	SRR5074115	SAMN06055901	L1.1.1	2009	L1.1.1.1
L1	SE Asia (mainland)	public	False	Vietnam		G24050	SRR5073552	SAMN06055513	L1.1.1.1	2010	L1.1.1.1
L1	SE Asia (mainland)	public	False	Vietnam		G24055	SRR5073557	SAMN06055482	L1.1.1.1	2009	L1.1.1.1
L1	SE Asia (islands)	public	False	Philippines		G47075	ERR3256266	SAMEA5542176	L1.2.1	missing	L1.2.1.1.1
L1	W and C Africa	public	False	Republic of Congo		G25504	ERR552562	SAMEA2534734	L1.2.2	missing	L1.2.2.2
L1	SE Asia (islands)	public	False	Philippines		G47074	ERR3256265	SAMEA5542175	L1.2.1	missing	L1.2.1.1.1
L1	SE Asia (mainland)	public	False	Vietnam	Vietnam	G22213	SRR12882243	SAMN16521737	L1.1.1.1	missing	L1.1.1.1
L1	SE Asia (mainland)	public	False	Vietnam		G24276	SRR5067598	SAMN06092449	L1.2.1	2010	L1.2.1.1.1
L1	SE Asia (mainland)	public	False	Vietnam		G24277	SRR5067599	SAMN06092670	L1.2.1	2010	L1.2.1.1.1
L1	SE Asia (mainland)	public	False	Vietnam		G24274	SRR5067596	SAMN06092501	L1.1.1	2010	L1.1.1.1
L1	SE Asia (mainland)	public	False	Vietnam		G24275	SRR5067597	SAMN06092353	L1.1.1	2010	L1.1.1.1
L1	SE Asia (islands)	public	False	Philippines		G47060	ERR3256251	SAMEA5542160	L1.2.1	missing	L1.2.1.1.2
L1	SE Asia (islands)	public	False	Philippines		G47062	ERR3256253	SAMEA5542162	L1.2.1	missing	L1.2.1.1.1
L1	SE Asia (mainland)	public	False	Thailand	Thailand	G02577	SRR12882303	SAMN16521589	L1.1.1	2008	L1.1.1.1
L1	SE Asia (islands)	public	False	Philippines		G47067	ERR3256258	SAMEA5542167	L1.2.1	missing	L1.2.1.1.1
L1	SE Asia (mainland)	public	False	Vietnam		G25095	SRR5065296	SAMN06091950	L1.1.1.1	2011	L1.1.1.1
L1	SE Asia (islands)	public	False	Philippines		G47069	ERR3256260	SAMEA5542170	L1.2.1	missing	L1.2.1.1.1
L1	SE Asia (mainland)	public	False	Vietnam		G24306	SRR5067628	SAMN06092390	L1.1.1.1	2010	L1.1.1.1
L1	SE Asia (mainland)	public	False	Vietnam		G24319	SRR5067641	SAMN06092506	L1.1.1.1	2010	L1.1.1.1
L1	SE Asia (mainland)	public	False	Thailand		G33551	ERR718223	SAMEA2710716	L1.1.1	2006	L1.1.1.1
L1	S Africa	public	False	Botswana	Botswana	G21944	SRR12882251	SAMN16521626	L1.1.3	2014	L1.1.3.i1
L1	Malawi	public	False	Malawi		G17218	ERR323106	SAMEA2042187	L1.1.2	missing	L1.1.2
L1	Malawi	public	False	Malawi		G17216	ERR163952	SAMEA1485459	L1.1.3	missing	L1.1.3.i1
L1	SE Asia (mainland)	public	False	Thailand		G33801	ERR718473	SAMEA2710973	L1.2.1	2006	L1.2.1.1.1
L1	Malawi	public	False	Malawi		G17215	ERR126621	SAMEA1465960	L1.1.3	missing	L1.1.3
L1	Malawi	public	False	Malawi		G17212	ERR212163	SAMEA1569126	L1.1.3	2009	L1.1.3.i1
L1	Malawi	public	False	Malawi		G17213	ERR182024	SAMEA1556829	L1.1.3	2006	L1.1.3.i1
L1	Malawi	public	False	Malawi		G17210	ERR473299	SAMEA2267004	L1.1.3	missing	L1.1.3.i1
L1	SE Asia (mainland)	public	False	Thailand		G34276	ERR752019	SAMEA2783301	L1.1.1	2006	L1.1.1.1
L1	Malawi	public	False	Malawi		G17036	ERR216917	SAMEA1688472	L1.1.3	2005	L1.1.3.i1
L1	Malawi	public	False	Malawi		G17037	ERR176726	SAMEA1530635	L1.1.2	missing	L1.1.2
L1	Malawi	public	False	Malawi		G17034	ERR473320	SAMEA2267025	L1.1.2	missing	L1.1.2
L1	Malawi	public	False	Malawi		G17035	ERR212084	SAMEA1569174	L1.2.2	1997	L1.2.2.2
L1	Malawi	public	False	Malawi		G17032	ERR176661	SAMEA1530763	L1.1.2	missing	L1.1.2
L1	Malawi	public	False	Malawi		G17033	ERR176712	SAMEA1530926	L1.1.3	missing	L1.1.3.i1
L1	Malawi	public	False	Malawi		G17030	ERR181831	SAMEA1556781	L1.2.2	2009	L1.2.2.1
L1	SE Asia (mainland)	public	False	Thailand		G33749	ERR718421	SAMEA2710918	L1.1.1	2008	L1.1.1.1
L1	SE Asia (mainland)	public	False	Thailand		G33746	ERR718418	SAMEA2710915	L1.1.1	2006	L1.1.1.1
L1	SE Asia (mainland)	public	False	Thailand		G33747	ERR718419	SAMEA2710916	L1.2.1	2007	L1.2.1.1.1
L1	SE Asia (mainland)	public	False	Thailand		G33743	ERR718415	SAMEA2710912	L1.1.1	2003	L1.1.1.1
L1	Malawi	public	False	Malawi		G17039	ERR221667	SAMEA1688644	L1.1.3	missing	L1.1.3.i1
L1	SE Asia (mainland)	public	False	Thailand		G33575	ERR718247	SAMEA2710740	L1.1.1	2007	L1.1.1.1
L1	SE Asia (mainland)	public	False	Thailand		G34279	ERR752022	SAMEA2783305	L1.1.3	2007	L1.1.3
L1	Tanzania	public	True	Tanzania	Tanzania	G21827	SRR12882013	SAMN16521539	L1.1.3	2015	L1.1.3
L1	SE Asia (mainland)	public	False	Thailand		G34532	ERR752275	SAMEA2783033	L1.1.1	2006	L1.1.1.1
L1	Djibouti	public	False	Djibouti		G22844	SRR5818657	SAMN07344631	L1.1.2	missing	L1.1.2
L1	SE Asia (mainland)	public	False	Thailand		G33986	ERR751729	SAMEA2783166	L1.1.1	2008	L1.1.1.1
L1	SE Asia (mainland)	public	False	Thailand		G33987	ERR751730	SAMEA2783167	L1.1.1	2006	L1.1.1.1
L1	SE Asia (mainland)	public	False	Thailand		G33981	ERR751724	SAMEA2783160	L1.1.1	2008	L1.1.1.1
L1	SE Asia (mainland)	public	False	Thailand		G33634	ERR718306	SAMEA2710800	L1.2.1	2007	L1.2.1.1.1
L1	SE Asia (mainland)	public	False	Thailand		G33635	ERR718307	SAMEA2710801	L1.1.1	2005	L1.1.1.1
L1	SE Asia (mainland)	public	False	Thailand		G33638	ERR718310	SAMEA2710804	L1.1.1	2005	L1.1.1.1
L1	SE Asia (mainland)	public	False	Thailand		G33989	ERR751732	SAMEA2783169	L1.1.1	2010	L1.1.1.1
L1	SE Asia (mainland)	public	False	Thailand		G34248	ERR751991	SAMEA2783565	L1.1.3	2006	L1.1.3
L1	SE Asia (islands)	public	False	Papua New Guinea	Papua New Guinea	G01098	SRR12882260	SAMN16521731	L1.2.1	2011	L1.2.1.2
L1	SE Asia (mainland)	public	False	Thailand		G34242	ERR751985	SAMEA2783555	L1.1.1	2004	L1.1.1.1
L1	SE Asia (mainland)	public	False	Thailand		G34243	ERR751986	SAMEA2783557	L1.1.3	2005	L1.1.3
L1	SE Asia (mainland)	public	False	Thailand		G34241	ERR751984	SAMEA2783552	L1.2.1	2004	L1.2.1.1.1
L1	SE Asia (mainland)	public	False	Thailand		G33567	ERR718239	SAMEA2710732	L1.2.1	2004	L1.2.1.1.1
L1	SE Asia (mainland)	public	False	Thailand		G33564	ERR718236	SAMEA2710729	L1.1	2005	L1
L1	SE Asia (mainland)	public	False	Thailand		G33565	ERR718237	SAMEA2710730	L1.1.1	2005	L1.1.1.1
L1	SE Asia (islands)	public	False	Philippines	Philippines	G02701	SRR12882764	SAMN16521590	L1.2.1	2002	L1.2.1.1.1
L1	SE Asia (mainland)	public	False	Thailand	Unknown	G04120	SRR3725362	SAMN04276793	L1.2.1	2011	L1.2.1.1.1
L1	SE Asia (mainland)	public	False	Thailand		G34402	ERR752145	SAMEA2782892	L1.1.1	2009	L1.1.1.1
L1	SE Asia (mainland)	public	False	Thailand		G34691	ERR775800	SAMEA2783626	L1.1	2008	L1
L1	SE Asia (mainland)	public	False	Thailand		G34407	ERR752150	SAMEA2782898	L1.2.1	2009	L1.2.1.1.1
L1	S Africa	public	False	Botswana	Botswana	G21888	SRR12882570	SAMN16521627	L1.2.2	2013	L1.2.2.1
L1	S Africa	public	False	Botswana	Botswana	G21884	SRR12882572	SAMN16521628	L1.2.2	2013	L1.2.2.2
L1	SE Asia (mainland)	public	False	Vietnam		G23958	SRR5073663	SAMN06055400	L1.1.1.1	2009	L1.1.1.1
L1	Tanzania	public	True	Tanzania	Tanzania	G21791	SRR12882366	SAMN16521540	L1.1.2	2014	L1.1.2
L1	SE Asia (mainland)	public	False	Thailand		G34693	ERR775802	SAMEA2710809	L1.1	missing	L1.1.1.1
L1	E Asia	public	False	China		G26688	ERR2179823	SAMEA104357618	L1.1.1.1	2010	L1.1.1.1
L1	E Asia	public	False	China		G26687	ERR2179830	SAMEA104357625	L1.2.1	2010	L1.2.1.1.2
L1	S and C Asia	public	False	India		G19579	SRR1169624;SRR1172202	SAMN02599024	L1.1.2	2002	L1.1.2
L1	S and C Asia	public	False	India		G19575	SRR1169476;SRR1172227	SAMN02599022	L1.1.2	2002	L1.1.2
L1	S and C Asia	public	False	India		G19577	SRR1169462;SRR1172074	SAMN02599023	L1.1.2	2002	L1.1.2
L1	S and C Asia	public	False	India		G19571	SRR1169517;SRR1172232	SAMN02599020	L1.1.2	2002	L1.1.2
L1	S and C Asia	public	False	India		G19573	SRR1169488;SRR1172309	SAMN02599021	L1.2.2	2002	L1.2.2.1
L1	S America	public	False	Brazil	Brazil	G04937		SAMN10185893	L1.1.3	2007	L1.1.3.i1
L1	Tanzania	public	True	Tanzania	Tanzania	G32231	SRR12882642	SAMN16521541	L1.1.3	2017	L1.1.3
L1	S America	public	False	Brazil	Brazil	G04934		SAMN10185891	L1.2.2	2007	L1.2.2.1
L1	S America	public	False	Brazil	Brazil	G04933		SAMN10185890	L1.2.2	2006	L1.2.2.1
L1	S America	public	False	Brazil	Brazil	G04932		SAMN10185889	L1.2.2	2007	L1.2.2.1
L1	S America	public	False	Brazil	Brazil	G04931		SAMN10185888	L1.1.3	2007	L1.1.3
L1	S America	public	False	Brazil	Brazil	G04930		SAMN10185887	L1.1.2	2010	L1.1.2
L1	S America	public	False	Brazil	Brazil	G04939		SAMN10185895	L1.2.2	2007	L1.2.2.1
L1	S America	public	False	Brazil	Brazil	G04938		SAMN10185894	L1.2.2	2007	L1.2.2.1
L1	S and C Asia	public	False	India		G19476	SRR1169573;SRR1172163	SAMN02598965	L1.1.2	2001	L1.1.2
L1	Tanzania	public	True	Tanzania	Tanzania	G08124	SRR12882143	SAMN16521542	L1.1.2	2014	L1.1.2
L1	S and C Asia	public	False	India		G19472	SRR1169589;SRR1172321	SAMN02598963	L1.1.2	2001	L1.1.2
L1	Malawi	public	False	Malawi		G17146	ERR181725	SAMEA1556670	L1.2.2	missing	L1.2.2.2
L1	SE Asia (mainland)	public	False	Thailand		G34694	ERR775803	SAMEA2710865	L1.1.1	2005	L1.1.1.1
L1	SE Asia (mainland)	public	False	Thailand		G33750	ERR718422	SAMEA2710920	L1.1	2005	L1
L1	Madagascar	public	False	Madagascar	Madagascar	G23362	SRR12882544	SAMN16521657	L1.1.2	2006	L1.1.2
L1	SE Asia (mainland)	public	False	Vietnam		G23639	SRR5073944	SAMN06055806	L1.1.1.1	2009	L1.1.1.1
L1	SE Asia (mainland)	public	False	Vietnam		G24918	SRR5065525	SAMN06091861	L1.1.1.1	2011	L1.1.1.1
L1	SE Asia (mainland)	public	False	Vietnam		G24988	SRR5065395	SAMN06092064	L1.1.1.1	2010	L1.1.1.1
L1	SE Asia (mainland)	public	False	Vietnam		G24916	SRR5065523	SAMN06092021	L1.1.1.1	2010	L1.1.1.1
[truncated: 9,811 more rows]
